# Supplementary material for: On the price dynamics of non-fungible tokens: The ‘Bored Apes’ case
Source: PLoS One. 2023 Nov 16;18(11):e0287881. doi: 10.1371/journal.pone.0287881 (PMC10653520; doi:10.1371/journal.pone.0287881)
Supplement: S1 Data — (XLSX) [file pone.0287881.s001.xlsx]

## Sheet: CCL-BAYC-DataBank-(371obs)
obs(day)	avg_price_eth	num_sales	total_eth	avg_price_eur	eur_eth_rate	DowJones	l_avg_price_eth	l_eur_eth_rate	usd_eth_rate	avg_price_usd	l_avg_price_eur	l_avg_price_usd	d_avg_price_eth	d_l_avg_price_eth	d_l_eur_eth_rate	l_usd_eth_rate	d_l_usd_eth_rate	h_index	l_h_index	d_l_h_index	price_gold_USD	price_gold_EUR	l_price_gold_USD	l_price_gold_EUR	l_DowJones	SP500
2021-05-03	0.840486	1120	941.344	2391.34	2845.19	34113.2	-0.173775	7.95339	3427.54	2880.8	7.77961	7.96582	NA	NA	NA	8.1396	NA	NA	NA	NA	1767.65	1463.95	7.47741	7.28889	10.4374	4192.66
2021-05-04	0.844237	345	291.262	2286.07	2707.86	34133	-0.169322	7.90391	3233.36	2729.72	7.73459	7.91196	0.00375137	0.00445341	-0.0494729	8.08128	-0.058321	NA	NA	NA	1797.75	1494.14	7.49429	7.30931	10.438	4164.66
2021-05-05	0.701402	260	182.364	2057.77	2933.79	34230.3	-0.354674	7.98405	3524.26	2471.92	7.62938	7.81275	-0.142835	-0.185352	0.0801384	8.16743	0.0861486	NA	NA	NA	1782.25	1484.59	7.48563	7.30289	10.4409	4167.59
2021-05-06	0.711181	189	134.413	2057.67	2893.31	34548.5	-0.340828	7.97016	3488.07	2480.65	7.62933	7.81628	0.00977952	0.0138465	-0.0138951	8.1571	-0.0103219	NA	NA	NA	1813.15	1503.57	7.50282	7.3156	10.4501	4201.62
2021-05-07	0.593182	152	90.1637	1699.45	2864.97	34777.8	-0.522253	7.96031	3478.99	2063.68	7.43806	7.63224	-0.117999	-0.181426	-0.00984511	8.1545	-0.00260655	1	0	NA	1836.55	1512.56	7.51564	7.32156	10.4567	4232.6
2021-05-08	0.715762	94	67.2816	2296.56	3208.56	34777.8	-0.334407	8.07358	3907.53	2796.86	7.73917	7.93625	0.12258	0.187846	0.113265	8.27066	0.116163	1.05463	0.0531898	0.0531898	1836.55	1512.56	7.51564	7.32156	10.4567	4232.6
2021-05-09	0.646632	115	74.3627	2087.41	3228.13	34777.8	-0.435978	8.07966	3922.13	2536.18	7.64368	7.83841	-0.06913	-0.10157	0.00608187	8.27439	0.00372941	1.06746	0.0652787	0.0120889	1836.55	1512.56	7.51564	7.32156	10.4567	4232.6
2021-05-10	0.62923	61	38.3831	2048.41	3255.42	34742.8	-0.463258	8.08808	3950.03	2485.48	7.62482	7.81822	-0.0174017	0.0589958	0.00841709	8.28148	0.0070883	0.993141	-0.00688292	-0.0721616	1840.45	1513.53	7.51777	7.3222	10.4557	4188.43
2021-05-11	0.394169	35	13.7959	1353.04	3432.65	34269.2	-0.930977	8.14109	4173.78	1645.17	7.21011	7.4056	-0.235062	-0.467719	0.0530133	8.33658	0.0550989	0.844076	-0.169513	-0.16263	1829.1	1504.01	7.51158	7.31589	10.442	4152.1
2021-05-12	0.521651	41	21.3877	1635.17	3134.6	33587.7	-0.650756	8.05026	3821.67	1993.58	7.3995	7.59769	0.127483	0.280221	-0.0908337	8.24844	-0.0881346	0.894675	-0.111295	0.0582187	1830.7	1515.98	7.51245	7.32382	10.4219	4063.04
2021-05-13	0.451246	48	21.6598	1388.15	3076.27	34021.4	-0.795743	8.03147	3717.66	1677.58	7.23573	7.42511	-0.0704054	-0.144987	-0.0187825	8.22085	-0.0275931	0.910241	-0.0940459	0.0172486	1821.8	1508.86	7.50758	7.31911	10.4347	4112.5
2021-05-14	0.470367	41	19.2851	1579.87	3358.79	34382.1	-0.754241	8.11934	4072.79	1915.71	7.36509	7.55784	0.0191217	0.041502	0.0878631	8.31208	0.0912338	0.922319	-0.0808641	0.0131819	1838.1	1514.9	7.51649	7.3231	10.4453	4173.85
2021-05-15	0.825194	55	45.3857	2471.75	2995.35	34382.1	-0.192136	8.00482	3645.15	3007.96	7.81268	8.00902	0.354827	0.562105	-0.11452	8.20115	-0.110931	1.04172	0.0408779	0.121742	1838.1	1514.9	7.51649	7.3231	10.4453	4173.85
2021-05-16	0.796796	85	67.7277	2352.71	2952.71	34382.1	-0.227156	7.99048	3579.78	2852.36	7.76332	7.9559	-0.0283979	-0.0350197	-0.0143359	8.18306	-0.0180962	1.02156	0.0213312	-0.0195467	1838.1	1514.9	7.51649	7.3231	10.4453	4173.85
2021-05-17	0.538884	53	28.5609	1455.05	2700.11	34327.8	-0.618254	7.90105	3278.92	1766.96	7.28279	7.47701	-0.257912	0.135987	-0.0894324	8.09527	-0.0877872	1.03712	0.0364482	0.015117	1853.7	1526.31	7.52494	7.33061	10.4437	4163.29
2021-05-18	0.46432	80	37.1456	1284.05	2765.44	34060.7	-0.767182	7.92496	3376.3	1567.68	7.15777	7.35735	-0.0745647	-0.148928	0.0239076	8.12454	0.0292663	0.843185	-0.170569	-0.207017	1866.75	1527.81	7.53195	7.33159	10.4359	4127.83
2021-05-19	0.545366	52	28.359	1102.64	2021.83	33896	-0.606298	7.61176	2435.65	1328.32	7.00546	7.19167	0.0810468	0.160885	-0.313199	7.79797	-0.326567	0.994198	-0.00581922	0.16475	1888.45	1545.95	7.54351	7.34339	10.4311	4115.68
2021-05-20	0.588848	82	48.2855	1341.09	2277.47	34084.2	-0.529587	7.73082	2767.66	1629.73	7.20124	7.39617	0.0434818	0.0767106	0.119066	7.92576	0.127789	1.06704	0.0648883	0.0707075	1878.3	1537.64	7.53812	7.338	10.4366	4159.12
2021-05-21	0.559937	90	50.3943	1117.4	1995.58	34207.8	-0.579931	7.59869	2431.17	1361.3	7.01876	7.2162	-0.0289111	-0.050344	-0.132131	7.79613	-0.12963	1.00475	0.00474366	-0.0601447	1875.9	1539.07	7.53684	7.33893	10.4402	4155.86
2021-05-22	0.579778	70	40.5845	1092.78	1884.82	34207.8	-0.545109	7.54159	2293.37	1329.65	6.99648	7.19267	0.0198415	0.0348218	-0.0571066	7.73778	-0.0583503	1.08365	0.0803321	0.0755884	1875.9	1539.07	7.53684	7.33893	10.4402	4155.86
2021-05-23	0.490587	74	36.3034	849.647	1731.9	34207.8	-0.712152	7.45697	2094.28	1027.43	6.74482	6.93481	-0.0891913	-0.167043	-0.0846124	7.64697	-0.0908125	1.06877	0.0665042	-0.0138279	1875.9	1539.07	7.53684	7.33893	10.4402	4155.86
2021-05-24	0.50987	100	50.987	1103.54	2164.35	34394	-0.673599	7.67988	2648.5	1350.39	7.00628	7.20815	0.0192832	-0.0936678	0.222903	7.88175	0.234784	1.00196	0.00195752	-0.0645467	1880.15	1538.71	7.53911	7.3387	10.4456	4197.05
2021-05-25	0.618347	77	47.6127	1366.59	2210.07	34312.5	-0.480705	7.70078	2704.9	1672.57	7.22007	7.42211	0.108477	0.192893	0.0209043	7.90282	0.0210715	1.13578	0.127321	0.125364	1887	1541.1	7.54274	7.34025	10.4433	4188.13
2021-05-26	0.644653	55	35.4559	1527.4	2369.34	34323.1	-0.439043	7.77037	2884.17	1859.29	7.33133	7.52795	0.0263062	0.0416627	0.069588	7.96699	0.0641722	1.23147	0.208208	0.0808872	1899.75	1554.94	7.54948	7.34919	10.4436	4195.99
2021-05-27	0.640961	73	46.7902	1438.53	2244.33	34464.6	-0.444786	7.71616	2740.74	1756.71	7.27138	7.4712	-0.00369205	-0.00574365	-0.0542062	7.91598	-0.0510092	1.19688	0.179715	-0.0284935	1891.45	1550.18	7.5451	7.34613	10.4477	4200.88
2021-05-28	0.637096	133	84.7337	1264.47	1984.75	34529.4	-0.450836	7.59325	2411.45	1536.32	7.14241	7.33715	-0.0038656	-0.0060492	-0.122914	7.78798	-0.128	1.21168	0.192009	0.0122937	1899.95	1559.7	7.54958	7.35225	10.4496	4204.11
2021-05-29	0.662613	145	96.0789	1238.82	1869.6	34529.4	-0.411564	7.53348	2278.15	1509.53	7.12191	7.31956	0.0255178	0.0392719	-0.0597701	7.73112	-0.0568645	1.19213	0.175741	-0.016268	1899.95	1559.7	7.54958	7.35225	10.4496	4204.11
2021-05-30	0.87332	588	513.512	1712.54	1960.95	34529.4	-0.135453	7.58119	2386.68	2084.34	7.44573	7.64221	0.210707	0.276111	0.0477075	7.77766	0.0465396	1.68588	0.522288	0.346548	1899.95	1559.7	7.54958	7.35225	10.4496	4204.11
2021-05-31	1.09866	465	510.877	2438.42	2219.45	34529.4	0.0940915	7.70501	2706.12	2973.11	7.7991	7.99736	0.22534	0.544927	0.123828	7.90327	0.125613	2.1765	0.777719	0.255431	1899.95	1553.96	7.54958	7.34856	10.4496	4204.11
2021-06-01	1.52922	513	784.49	3296.31	2155.55	34575.3	0.424758	7.6758	2633.3	4026.9	8.10056	8.30075	0.430561	0.330667	-0.0292126	7.87599	-0.0272781	2.79213	1.0268	0.249086	1899.35	1551.12	7.54927	7.34673	10.4509	4202.04
2021-06-02	1.37731	289	398.044	3052.66	2216.38	34600.4	0.320135	7.70363	2706.19	3727.27	8.02377	8.22343	-0.151907	-0.104623	0.027832	7.9033	0.0273039	2.76579	1.01733	-0.00947805	1902.75	1558.8	7.55106	7.35167	10.4516	4208.12
2021-06-03	1.58625	173	274.421	3733.41	2353.61	34577	0.461371	7.76371	2856.64	4531.34	8.22508	8.41877	0.208934	0.141236	0.060073	7.9574	0.0541044	2.85502	1.04908	0.0317534	1866.55	1537.9	7.53185	7.33817	10.4509	4192.85
2021-06-04	1.29647	123	159.466	2864.39	2209.37	34756.4	0.259649	7.70046	2687.05	3483.69	7.96011	8.15585	-0.289774	-0.201723	-0.0632434	7.8962	-0.0612022	2.6851	0.98772	-0.0613605	1890.6	1554.32	7.54465	7.34879	10.4561	4229.89
2021-06-05	1.69737	254	431.132	3669.95	2162.14	34756.4	0.529081	7.67885	2628.85	4462.13	8.20793	8.40338	0.400897	0.269432	-0.0216085	7.8743	-0.0218974	3.13607	1.14297	0.155249	1890.6	1554.32	7.54465	7.34879	10.4561	4229.89
2021-06-06	1.69273	345	583.993	3777.28	2231.47	34756.4	0.526344	7.71041	2712.42	4591.4	8.23676	8.43194	-0.00463816	-0.00273629	0.0315609	7.9056	0.0312947	3.51491	1.25701	0.114044	1890.6	1554.32	7.54465	7.34879	10.4561	4229.89
2021-06-07	2.21034	518	1144.96	4695.94	2124.53	34630.2	0.793146	7.66131	2593.95	5733.51	8.45445	8.65408	0.517607	0.533498	-0.0491067	7.86094	-0.0446594	4.66442	1.53996	0.28295	1888.4	1549.52	7.54349	7.3457	10.4525	4226.52
2021-06-08	2.66059	266	707.718	5502.34	2068.09	34599.8	0.978549	7.63438	2507.15	6670.51	8.61293	8.80545	0.450254	0.185403	-0.0269278	7.8269	-0.0340352	4.92112	1.59354	0.0535729	1893.15	1553.48	7.546	7.34825	10.4516	4227.26
2021-06-09	2.48811	161	400.585	5328.72	2141.68	34447.1	0.911522	7.66935	2610.65	6495.57	8.58087	8.77888	-0.172488	-0.0670276	0.0349655	7.86735	0.0404526	4.41813	1.48572	-0.107819	1894.6	1554.8	7.54676	7.3491	10.4472	4219.55
2021-06-10	2.27405	125	284.257	4617.02	2030.31	34466.2	0.821564	7.61594	2469.08	5614.82	8.43751	8.63316	-0.214052	-0.0899577	-0.0534038	7.8116	-0.0557536	4.31216	1.46144	-0.0242793	1888.65	1551.63	7.54362	7.34706	10.4477	4239.18
2021-06-11	2.39269	122	291.908	4650.97	1943.82	34479.6	0.872418	7.57241	2353.84	5632.01	8.44483	8.63622	0.118635	0.0508538	-0.0435289	7.7638	-0.0477976	4.6408	1.53489	0.0734478	1881.05	1553.24	7.53959	7.3481	10.4481	4247.44
2021-06-12	2.38931	79	188.755	4681.32	1959.28	34479.6	0.871004	7.58033	2368.74	5659.65	8.45134	8.64112	-0.00338141	-0.00141423	0.00791992	7.77011	0.00631013	4.49494	1.50295	-0.0319337	1881.05	1553.24	7.53959	7.3481	10.4481	4247.44
2021-06-13	2.24997	130	292.496	4660.58	2071.4	34479.6	0.810916	7.63598	2507.86	5642.61	8.44689	8.6381	-0.139339	-0.0600874	0.055646	7.82719	0.0570716	4.67455	1.54213	0.03918	1881.05	1553.24	7.53959	7.3481	10.4481	4247.44
2021-06-14	2.59264	93	241.115	5428.08	2093.65	34393.8	0.952676	7.64666	2581.43	6692.71	8.59934	8.80877	0.34267	0.0802581	0.0106861	7.8561	0.0289137	4.78436	1.56535	0.0232198	1865.6	1538.7	7.53134	7.33869	10.4456	4255.15
2021-06-15	3.46646	193	669.027	7464.7	2153.4	34299.3	1.24313	7.67481	2543.82	8818.06	8.91794	9.08456	0.873825	0.290459	0.0281404	7.84142	-0.0146766	5.20172	1.64899	0.0836372	1865.1	1538.04	7.53107	7.33826	10.4429	4246.59
2021-06-16	3.26501	157	512.607	6444.75	1973.88	34033.7	1.18326	7.58776	2368.17	7732.1	8.77102	8.95314	-0.201453	-0.0598718	-0.0870471	7.76987	-0.0715494	5.49637	1.70409	0.055099	1860.75	1535.4	7.52873	7.33655	10.4351	4223.7
2021-06-17	3.60488	210	757.024	7177.73	1991.12	33823.4	1.28229	7.59645	2372.28	8551.78	8.87874	9.05389	0.339866	0.0990244	0.00869343	7.77161	0.00173401	5.9646	1.78584	0.0817538	1778.7	1489.45	7.48364	7.30616	10.4289	4221.86
2021-06-18	2.79634	320	894.83	5260.41	1881.18	33290.1	1.02831	7.53965	2233.37	6245.27	8.56797	8.73958	-0.808534	-0.253975	-0.0567985	7.71127	-0.0603399	6.13799	1.8145	0.0286558	1773.1	1495.53	7.48048	7.31024	10.413	4166.45
2021-06-19	3.89316	440	1712.99	7148.52	1836.17	33290.1	1.35922	7.51544	2165.4	8430.25	8.87466	9.03958	1.09682	0.33091	-0.0242147	7.68036	-0.0309066	7.92066	2.06947	0.254977	1773.1	1495.53	7.48048	7.31024	10.413	4166.45
2021-06-20	6.22326	443	2756.9	11776.3	1892.31	33290.1	1.82829	7.54555	2243.42	13961.4	9.37385	9.54405	2.3301	0.469072	0.0301144	7.71576	0.0353964	10.8463	2.38382	0.314345	1773.1	1495.53	7.48048	7.31024	10.413	4166.45
2021-06-21	5.25473	285	1497.6	8330.12	1585.26	33877	1.65913	7.3685	1886.25	9911.74	9.02763	9.20147	-0.968529	0.630817	-0.177048	7.54235	-0.173411	10.8154	2.38097	-0.00284948	1775.05	1490.26	7.48158	7.30671	10.4305	4224.79
2021-06-22	5.4514	115	626.911	8562.98	1570.78	33945.6	1.69587	7.35933	1877.48	10234.9	9.0552	9.23356	0.19667	0.0367438	-0.00917393	7.53769	-0.00466028	9.87711	2.29022	-0.0907499	1775.05	1491.76	7.48158	7.30771	10.4325	4246.44
2021-06-23	5.79206	98	567.622	9659.95	1667.79	33874.2	1.75649	7.41926	1967.83	11397.8	9.17574	9.34117	0.340656	0.0606149	0.059926	7.58469	0.047001	10.5392	2.3551	0.0648788	1791.6	1499.5	7.49086	7.31289	10.4304	4241.84
2021-06-24	7.07535	93	658.007	11794.9	1667.05	34196.8	1.95662	7.41881	1989.62	14077.3	9.37543	9.55232	1.28329	0.200129	-0.000446649	7.5957	0.0110123	11.0897	2.40602	0.0509192	1784.85	1496.54	7.48709	7.31091	10.4399	4266.49
2021-06-25	5.78249	94	543.554	8783.16	1518.92	34433.8	1.75483	7.32576	1811.23	10473.4	9.08059	9.2566	-1.29286	-0.201783	-0.0930518	7.50176	-0.0939375	10.8412	2.38335	-0.0226669	1786.65	1494.98	7.4881	7.30987	10.4468	4280.7
2021-06-26	6.57603	82	539.235	10078	1532.53	34433.8	1.88343	7.33467	1830.86	12039.8	9.21811	9.39597	0.793546	0.128598	0.00891559	7.51254	0.0107796	9.8508	2.28755	-0.0957984	1786.65	1494.98	7.4881	7.30987	10.4468	4280.7
2021-06-27	4.02567	80	322.054	6670.62	1657.02	34433.8	1.39269	7.41278	1980.35	7972.25	8.80547	8.98372	-2.55036	-0.490739	0.0781022	7.59103	0.0784878	8.14837	2.09782	-0.189734	1786.65	1494.98	7.4881	7.30987	10.4468	4280.7
2021-06-28	4.56063	52	237.153	7950.9	1743.38	34283.3	1.51746	7.46358	2084.6	9507.09	8.98104	9.15979	0.534956	-0.237373	0.0508034	7.64233	0.0513034	9.11082	2.20946	0.111645	1780.3	1492.73	7.48454	7.30836	10.4424	4290.61
2021-06-29	3.9323	76	298.855	7139.93	1815.71	34292.3	1.36923	7.50423	2163.91	8509.15	8.87346	9.0489	-0.628328	-0.148236	0.0406532	7.67967	0.0373398	8.14856	2.09784	-0.111622	1755.45	1474.55	7.47048	7.29611	10.4427	4291.8
2021-06-30	3.49926	67	234.45	6713.18	1918.46	34502.5	1.25255	7.55928	2274.99	7960.78	8.81183	8.98228	-0.433045	-0.116674	0.0550447	7.72973	0.0500589	7.55415	2.0221	-0.0757433	1763.15	1486.76	7.47486	7.30435	10.4488	4297.5
2021-07-01	3.29655	71	234.055	5882.01	1784.3	34633.5	1.19288	7.48678	2108.34	6950.24	8.67965	8.84653	-0.202713	-0.0596759	-0.0724983	7.65366	-0.0760747	7.80799	2.05515	0.0330503	1781.5	1501.1	7.48521	7.31395	10.4526	4319.94
2021-07-02	3.6042	30	108.126	6531.21	1812.11	34786.3	1.2821	7.50225	2154.6	7765.61	8.78435	8.95746	0.307654	0.0892246	0.0154684	7.67536	0.0217042	8.01333	2.08111	0.0259586	1786.15	1508.19	7.48782	7.31867	10.457	4352.34
2021-07-03	3.42883	35	120.009	6433.26	1876.23	34786.3	1.23222	7.53702	2223.15	7622.79	8.76924	8.9389	-0.175374	-0.049882	0.034771	7.70668	0.03132	7.61799	2.03051	-0.0505933	1786.15	1508.19	7.48782	7.31867	10.457	4352.34
2021-07-04	4.07568	49	199.708	7981.39	1958.3	34786.3	1.40504	7.57983	2321	9459.65	8.98487	9.15479	0.646854	0.17282	0.0428127	7.74975	0.043073	8.1656	2.09993	0.0694167	1786.15	1508.19	7.48782	7.31867	10.457	4352.34
2021-07-05	3.58269	49	175.552	6639.28	1853.15	34786.3	1.27611	7.52464	2195.73	7866.62	8.80076	8.97038	-0.49299	-0.00598597	-0.0551863	7.69427	-0.0554836	8.11519	2.09374	-0.00619199	1791.35	1510.22	7.49072	7.32001	10.457	4352.34
2021-07-06	3.71269	49	181.922	7300.34	1966.32	34577.4	1.31176	7.58392	2310.43	8577.92	8.89568	9.05695	0.130003	0.0356435	0.0592749	7.74519	0.0509191	8.6891	2.16207	0.0683315	1809.85	1529.88	7.501	7.33294	10.451	4343.54
2021-07-07	3.90885	49	191.534	7673.7	1963.16	34681.8	1.36324	7.58231	2317.13	9057.31	8.94555	9.11133	0.196156	0.0514856	-0.00160868	7.74808	0.0028957	8.48071	2.13779	-0.0242747	1804.65	1529.43	7.49812	7.33265	10.454	4358.13
2021-07-08	3.8042	49	186.406	6807.9	1789.57	34421.9	1.33611	7.48973	2114.5	8043.99	8.82584	8.99268	-0.104645	-0.0271362	-0.0925781	7.65657	-0.091511	8.60239	2.15204	0.0142453	1807.7	1524.91	7.49981	7.32969	10.4464	4320.82
2021-07-09	3.86195	64	247.165	6979.79	1807.32	34870.2	1.35117	7.4996	2146.33	8289.03	8.85077	9.02269	0.0577501	0.0150665	0.00986869	7.67151	0.014941	7.08387	1.95782	-0.19422	1806	1522.19	7.49887	7.32791	10.4594	4369.55
2021-07-10	4.60754	60	276.452	8190.94	1777.73	34870.2	1.52769	7.48309	2110.48	9724.12	9.01078	9.18236	0.745585	0.176521	-0.0165112	7.65467	-0.016844	9.74061	2.2763	0.318484	1806	1522.19	7.49887	7.32791	10.4594	4369.55
2021-07-11	4.34635	151	656.299	7833.27	1802.26	34870.2	1.46934	7.4968	2140.43	9303.06	8.96613	9.1381	-0.26119	-0.0583578	0.0137083	7.66876	0.0140913	9.82034	2.28446	0.00815192	1806	1522.19	7.49887	7.32791	10.4594	4369.55
2021-07-12	4.9872	156	778.004	8562.25	1716.84	34996.2	1.60688	7.44824	2032.26	10135.3	9.05512	9.22378	0.640856	0.255702	-0.0485556	7.6169	-0.0518583	10.6339	2.36404	0.0795885	1792.4	1510.28	7.49131	7.32005	10.463	4384.63
2021-07-13	4.70917	179	842.941	7758.9	1647.62	34888.8	1.54951	7.40708	1940.99	9140.44	8.9566	9.12046	-0.278039	-0.0573648	-0.041158	7.57095	-0.0459503	11.087	2.40577	0.0417284	1813.85	1533.98	7.50321	7.33562	10.4599	4369.21
2021-07-14	5.68218	164	931.877	9576.56	1685.37	34933.2	1.73733	7.42974	1994.73	11334.4	9.16707	9.3356	0.973011	0.187824	0.0226541	7.59826	0.0273106	12.4036	2.51798	0.112212	1823.2	1542.6	7.50835	7.34122	10.4612	4374.3
2021-07-15	6.55934	287	1882.53	10613.4	1618.05	34987	1.88089	7.38898	1917.52	12577.7	9.26987	9.43968	0.877158	0.143555	-0.040759	7.55879	-0.039476	14.1344	2.64861	0.130628	1823.75	1543.13	7.50865	7.34157	10.4627	4360.03
2021-07-16	7.88013	297	2340.4	12551.6	1592.82	34687.8	2.06434	7.37326	1876.52	14787.2	9.4376	9.60152	1.32079	0.183455	-0.0157211	7.53717	-0.0216137	15.7312	2.75565	0.107036	1824.3	1544.84	7.50895	7.34268	10.4541	4327.16
2021-07-17	8.22385	306	2516.5	13227.6	1608.44	34687.8	2.10704	7.38302	1899.28	15619.4	9.49006	9.65627	0.343725	0.0426947	0.00975989	7.54923	0.0120559	18.0611	2.89376	0.138115	1824.3	1544.84	7.50895	7.34268	10.4541	4327.16
2021-07-18	8.46715	129	1092.26	13587.2	1604.69	34687.8	2.13619	7.38069	1891.04	16011.7	9.51688	9.68108	0.2433	0.0291554	-0.00233106	7.54488	-0.00434792	18.8303	2.93547	0.0417042	1824.3	1544.84	7.50895	7.34268	10.4541	4327.16
2021-07-19	7.77756	67	521.096	11986.2	1541.13	33962	2.05124	7.34027	1818.36	14142.4	9.39151	9.55693	-0.689599	-0.0131023	-0.040418	7.50569	-0.0391919	17.0865	2.83829	-0.0971795	1814.9	1537.33	7.50379	7.3378	10.433	4258.63
2021-07-20	7.61408	58	441.617	11552.1	1517.2	34512	2.03	7.32462	1785.08	13591.7	9.35462	9.51722	-0.163474	-0.0212428	-0.0156468	7.48722	-0.0184718	17.6876	2.87286	0.0345772	1823.05	1549.88	7.50827	7.34593	10.4491	4323.21
2021-07-21	9.77346	51	498.447	16499.5	1688.19	34798	2.27967	7.43141	1994.26	19490.8	9.71109	9.8777	2.15938	0.249672	0.106792	7.59803	0.11081	18.108	2.89635	0.0234908	1802.15	1528.74	7.49674	7.3322	10.4573	4358.69
2021-07-22	9.46371	31	293.375	16280.3	1720.28	34823.3	2.24746	7.45024	2025.07	19164.7	9.69771	9.86082	-0.309749	-0.032206	0.0188291	7.61336	0.0153312	17.7492	2.87634	-0.0200162	1799.45	1525.93	7.49524	7.33036	10.458	4367.48
2021-07-23	8.85289	38	336.41	15979.6	1805.02	35061.6	2.18074	7.49833	2124.65	18809.3	9.67907	9.84211	-0.610827	-0.0667213	0.0480816	7.66136	0.0480028	17.8542	2.88224	0.00589843	1799.6	1530.08	7.49532	7.33308	10.4649	4411.8
2021-07-24	7.99928	30	239.979	14877	1859.79	35061.6	2.07935	7.52822	2151.19	17208	9.60757	9.75313	-0.853603	-0.101392	0.0298957	7.67378	0.0124141	17.582	2.86688	-0.01536	1799.6	1530.08	7.49532	7.33308	10.4649	4411.8
2021-07-25	9.57781	38	363.957	17827.7	1861.36	35061.6	2.25945	7.52906	2190.59	20981.1	9.78851	9.95138	1.57853	0.180097	0.000840253	7.69193	0.0181497	17.8888	2.88417	0.0172957	1799.6	1530.08	7.49532	7.33308	10.4649	4411.8
2021-07-26	8.3606	47	392.948	15817.4	1891.9	35144.3	2.12353	7.54534	2227.96	18627.1	9.66887	9.83237	-1.21721	-0.0572139	0.0162748	7.70884	0.0169155	17.0489	2.83608	-0.0480891	1800.2	1524.56	7.49565	7.32946	10.4672	4422.23
2021-07-27	9.00635	40	360.254	17510.7	1944.26	35058.5	2.19793	7.57264	2301.45	20727.7	9.77057	9.93922	0.645757	0.0744005	0.0273014	7.74129	0.032453	18.1127	2.89661	0.0605304	1800.35	1522.43	7.49574	7.32806	10.4648	4401.46
2021-07-28	7.44827	36	268.138	14440.2	1938.73	34930.9	2.00798	7.56979	2299.52	17127.5	9.57777	9.74844	-1.55808	-0.189948	-0.00285142	7.74046	-0.000838954	16.8998	2.8273	-0.06931	1796.6	1522.61	7.49365	7.32818	10.4611	4400.65
2021-07-29	6.4136	25	160.34	12841	2002.15	35084.5	1.85842	7.60198	2382.29	15279.1	9.4604	9.63424	-1.03468	-0.149562	0.0321891	7.77582	0.0353618	15.0874	2.71386	-0.113446	1829.3	1539.23	7.51169	7.33904	10.4655	4419.15
2021-07-30	7.89922	58	458.155	16420.9	2078.8	34935.5	2.06676	7.63955	2461.33	19442.6	9.70631	9.87522	1.48562	0.208343	0.0375722	7.80846	0.0326396	14.755	2.69158	-0.0222753	1825.75	1539.68	7.50975	7.33933	10.4613	4395.26
2021-07-31	8.79075	156	1371.36	18787.6	2137.2	34935.5	2.1737	7.66725	2528.85	22230.5	9.84095	10.0092	0.891536	0.106937	0.0277026	7.83552	0.0270628	17.995	2.89009	0.198511	1825.75	1539.68	7.50975	7.33933	10.4613	4395.26
2021-08-01	11.2614	266	2995.52	24314.7	2159.13	34935.5	2.42138	7.67746	2554.78	28770.3	10.0988	10.2671	2.4706	0.247677	0.0102103	7.84572	0.0102015	20.7222	3.0312	0.141111	1825.75	1539.68	7.50975	7.33933	10.4613	4395.26
2021-08-02	10.6512	98	1043.82	23413.7	2198.21	34838.2	2.36568	7.6954	2606.99	27767.7	10.0611	10.2316	-0.610116	0.298913	0.0179403	7.86595	0.0202302	22.193	3.09978	0.0685733	1811.45	1524.6	7.50188	7.32949	10.4585	4387.11
2021-08-03	11.0776	196	2171.2	23354.9	2108.3	35116.4	2.40492	7.65364	2508.37	27786.6	10.0586	10.2323	0.426327	0.0392458	-0.041761	7.82739	-0.0385632	24.6352	3.20418	0.104401	1812.65	1528.44	7.50255	7.332	10.4664	4423.15
2021-08-04	17.1814	388	6666.38	39544.5	2301.59	34792.7	2.84383	7.74135	2725.33	46825	10.5852	10.7542	6.10382	0.438905	0.0877148	7.91034	0.0829564	33.9658	3.52535	0.321175	1829.1	1544.07	7.51158	7.34218	10.4572	4402.68
2021-08-05	24.8719	119	2959.75	59424	2389.21	35064.2	3.21374	7.77872	2827.52	70325.7	10.9925	11.1609	7.69047	0.36991	0.0373622	7.94716	0.0368105	40.9286	3.71183	0.186476	1800.75	1521.1	7.49596	7.32719	10.4649	4429.1
2021-08-06	19.9168	115	2290.44	48949.6	2457.7	35208.5	2.99156	7.80698	2890.62	57572	10.7985	10.9608	-4.95504	-0.222172	0.0282646	7.96923	0.022071	42.1294	3.74075	0.0289161	1762.9	1499.06	7.47472	7.31259	10.469	4436.52
2021-08-07	20.2422	91	1842.04	54331.8	2684.09	35208.5	3.00777	7.8951	3159.39	63952.9	10.9029	11.0659	0.325343	0.0162031	0.0881155	8.05813	0.088908	43.1016	3.76356	0.0228143	1762.9	1499.06	7.47472	7.31259	10.469	4436.52
2021-08-08	24.8465	78	1938.02	63739.7	2565.34	35208.5	3.21272	7.84985	3013.69	74879.5	11.0626	11.2236	4.60429	0.204947	-0.0452488	8.01092	-0.0472137	42.0598	3.73909	-0.0244676	1762.9	1499.06	7.47472	7.31259	10.469	4436.52
2021-08-09	19.3125	63	1216.68	52122.7	2698.92	35101.8	2.96075	7.90061	3162.05	61066.9	10.8614	11.0197	-5.53401	-0.0308148	0.0507587	8.05898	0.0480553	41.6246	3.72869	-0.0104009	1738.85	1480.57	7.46098	7.30018	10.466	4432.35
2021-08-10	20.8375	56	1166.9	55858.8	2680.69	35264.7	3.03675	7.89383	3139.33	65415.8	10.9306	11.0885	1.52505	0.0760044	-0.00677847	8.05176	-0.00721115	41.4484	3.72445	-0.00424196	1723.35	1470.5	7.45203	7.29336	10.4706	4436.75
2021-08-11	26.5792	57	1515.01	71626.5	2694.84	35485	3.28013	7.89909	3162.71	84062.2	11.1792	11.3393	5.74168	0.243374	0.00526458	8.05918	0.00741985	40.7624	3.70776	-0.0166883	1743.6	1485.31	7.46371	7.30338	10.4769	4447.7
2021-08-12	15.7842	43	678.723	40932.9	2593.28	35499.8	2.75901	7.86068	3047.01	48094.8	10.6197	10.7809	-10.7949	-0.521116	-0.0384156	8.02192	-0.0372685	37.6021	3.62706	-0.0807005	1747.4	1489.75	7.46588	7.30636	10.4773	4460.84
2021-08-13	19.085	38	725.23	53748.5	2816.27	35515.4	2.9489	7.94317	3321.78	63396.2	10.8921	11.0572	3.30076	0.189891	0.0824913	8.10826	0.08634	40.043	3.68995	0.0628942	1773.85	1504.16	7.48091	7.31599	10.4777	4468
2021-08-14	16.9624	61	1034.71	46954.9	2768.17	35515.4	2.831	7.92594	3264.44	55372.8	10.7569	10.9218	-2.12258	-0.117902	-0.0172269	8.09084	-0.0174126	37.171	3.61553	-0.0744252	1773.85	1504.16	7.48091	7.31599	10.4777	4468
2021-08-15	16.2262	53	859.989	45545.5	2806.91	35515.4	2.78663	7.93984	3308.41	53683	10.7265	10.8909	-0.736219	-0.044373	0.0138972	8.10422	0.0133795	38.7605	3.6574	0.041872	1773.85	1504.16	7.48091	7.31599	10.4777	4468
2021-08-16	16.3665	38	621.926	43860.4	2679.89	35625.4	2.79523	7.89353	3146.57	51498.2	10.6888	10.8493	0.140258	-0.153668	-0.0463065	8.05407	-0.0501547	38.9775	3.66298	0.00558318	1786.35	1515.33	7.48793	7.32339	10.4808	4479.66
2021-08-17	20.2696	28	567.548	52188.5	2574.72	35343.3	3.00912	7.8535	3012.34	61058.8	10.8626	11.0196	3.90309	0.213886	-0.0400344	8.01047	-0.0435958	39.9349	3.68725	0.0242658	1789.45	1527.29	7.48966	7.33125	10.4729	4448.08
2021-08-18	16.8289	31	521.697	43429.3	2580.63	34960.7	2.8231	7.85579	3015.62	50749.7	10.6789	10.8347	-3.44062	-0.18602	0.00229159	8.01156	0.00108826	40.6217	3.7043	0.0170513	1783.45	1522.82	7.4863	7.32832	10.462	4400.27
2021-08-19	17.9983	33	593.943	49060.6	2725.85	34894.1	2.89028	7.91054	3182.59	57281.1	10.8008	10.9557	1.16934	0.0671762	0.0547468	8.06545	0.0538899	41.1656	3.7176	0.013302	1782.05	1525.4	7.48552	7.33001	10.4601	4405.8
2021-08-20	20.7993	155	3223.89	58429.9	2809.23	35120.1	3.03492	7.94066	3283.51	68294.6	10.9756	11.1316	2.801	0.144642	0.0301282	8.09667	0.0312176	45.8169	3.82465	0.10705	1779.05	1523.22	7.48383	7.32858	10.4665	4441.67
2021-08-21	25.8521	237	6126.94	71301.2	2758.04	35120.1	3.25239	7.92228	3223.91	83344.8	11.1747	11.3307	5.05281	0.217473	-0.0183871	8.07835	-0.0183181	55.989	4.02515	0.200501	1779.05	1523.22	7.48383	7.32858	10.4665	4441.67
2021-08-22	29.7736	58	1726.87	82524.9	2771.75	35120.1	3.39362	7.92723	3238.08	96409.2	11.3209	11.4764	3.92149	0.14123	0.00495709	8.08274	0.00438565	61.6505	4.12148	0.0963264	1779.05	1523.22	7.48383	7.32858	10.4665	4441.67
2021-08-23	33.3436	174	5801.79	94237.9	2826.26	35335.7	3.50687	7.94671	3323.05	110803	11.4536	11.6155	3.57005	0.471948	0.0194772	8.10864	0.0259025	70.1507	4.25065	0.129165	1802	1534.92	7.49665	7.33623	10.4726	4479.54
2021-08-24	39.5637	120	4747.64	106795	2699.32	35366.3	3.67791	7.90075	3173.35	125549	11.5787	11.7405	6.22006	0.171045	-0.0459563	8.06254	-0.0460952	81.2673	4.39774	0.147097	1808.45	1537.73	7.50023	7.33806	10.4735	4486.23
2021-08-25	49.9988	77	3849.91	136965	2739.36	35405.5	3.912	7.91548	3228.4	161416	11.8275	11.9917	10.4352	0.234088	0.0147255	8.07974	0.0171988	93.1961	4.53471	0.136962	1788.7	1522.1	7.48924	7.32785	10.4746	4496.19
2021-08-26	66.5298	61	4058.32	175491	2637.79	35213.1	4.19765	7.8777	3092.48	205742	12.0753	12.2344	16.5309	0.285649	-0.0377845	8.03673	-0.0430133	94.6329	4.55001	0.0152994	1786.6	1519.93	7.48807	7.32642	10.4692	4469.91
2021-08-27	49.298	56	2760.69	136692	2772.78	35455.8	3.89788	7.9276	3273.57	161380	11.8255	11.9915	-17.2318	-0.299766	0.0499084	8.09364	0.0569078	102.212	4.62705	0.0770419	1798.5	1525.96	7.49471	7.33038	10.476	4509.37
2021-08-28	54.8242	297	16282.8	150798	2750.57	35455.8	4.00413	7.91956	3244.01	177850	11.9237	12.0887	5.52624	0.106249	-0.00804226	8.08457	-0.00907091	124.833	4.82697	0.199927	1798.5	1525.96	7.49471	7.33038	10.476	4509.37
2021-08-29	51.3922	122	6269.84	140562	2735.09	35455.8	3.93949	7.91392	3221.81	165576	11.8534	12.0172	-3.43207	-0.0646465	-0.0056407	8.0777	-0.00686691	110.495	4.70497	-0.122001	1798.5	1525.96	7.49471	7.33038	10.476	4509.37
2021-08-30	60.3465	79	4767.37	164946	2733.31	35399.8	4.1001	7.91327	3228.54	194831	12.0134	12.1799	8.95434	0.20222	-0.000653345	8.07979	0.00208671	120.103	4.78835	0.0833739	1798.5	1524.28	7.49471	7.32928	10.4745	4528.79
2021-08-31	53.8005	50	2690.03	156423	2907.47	35360.7	3.98528	7.97504	3429.45	184506	11.9603	12.1254	-6.546	-0.11482	0.06177	8.14016	0.0603699	121.266	4.79798	0.00963634	1814.85	1537.42	7.50376	7.33786	10.4734	4522.68
2021-09-01	54.8418	57	3125.98	177603	3238.47	35312.5	4.00445	8.08286	3835.96	210371	12.0873	12.2566	1.04124	0.0191688	0.107817	8.25218	0.11202	112.925	4.72672	-0.0712633	1811.8	1528.43	7.50208	7.332	10.472	4524.09
2021-09-02	57.6173	49	2823.25	183956	3192.72	35443.8	4.05382	8.06863	3786.14	218147	12.1225	12.2929	2.77557	0.0493715	-0.014227	8.2391	-0.0130727	102.942	4.63417	-0.0925549	1812.55	1527.32	7.50249	7.33127	10.4757	4536.95
2021-09-03	48.5475	42	2038.99	161046	3317.28	35369.1	3.88254	8.1069	3934.83	191026	11.9894	12.1602	-9.06986	-0.171281	0.0382725	8.27762	0.0385206	104.603	4.65017	0.0160091	1823.7	1534.97	7.50862	7.33627	10.4736	4535.43
2021-09-04	42.5938	20	851.877	139351	3271.62	35369.1	3.75171	8.09304	3885	165477	11.8448	12.0166	-5.95362	-0.130832	-0.0138602	8.26488	-0.0127447	103.204	4.63671	-0.0134667	1823.7	1534.97	7.50862	7.33627	10.4736	4535.43
2021-09-05	39.4684	82	3236.41	131240	3325.19	35369.1	3.6755	8.10928	3950.91	155936	11.7848	11.9572	-3.12546	-0.0762097	0.0162408	8.2817	0.0168229	89.5992	4.49535	-0.141362	1823.7	1534.97	7.50862	7.33627	10.4736	4535.43
2021-09-06	63.3999	44	2789.59	209762	3308.56	35369.1	4.14946	8.10427	3927.43	248998	12.2537	12.4252	23.9315	0.26692	-0.00501167	8.27574	-0.00596066	107.836	4.68061	0.185266	1821.6	1535.72	7.50747	7.33675	10.4736	4535.43
2021-09-07	42.9908	20	859.816	124364	2892.82	35100	3.76099	7.96999	3422.38	147131	11.731	11.8991	-20.4091	-0.388475	-0.134284	8.13809	-0.137649	104.682	4.65093	-0.0296806	1802.15	1521.38	7.49674	7.32737	10.466	4520.03
2021-09-08	43.8686	17	745.766	129810	2959.07	35031.1	3.7812	7.99263	3499.27	153508	11.7738	11.9415	0.877784	0.0202123	0.0226463	8.16031	0.0222182	107.309	4.67571	0.0247811	1786	1512.02	7.48773	7.3212	10.464	4514.07
2021-09-09	43.2166	27	1166.85	125263	2898.5	34879.4	3.76622	7.97195	3422.99	147930	11.7382	11.9045	-0.652027	-0.0149747	-0.0206827	8.13827	-0.0220399	101.868	4.62367	-0.0520389	1788.25	1513.22	7.48899	7.322	10.4597	4493.28
2021-09-10	38.9641	49	1909.24	105949	2719.15	34607.7	3.66264	7.90807	3210.63	125099	11.5707	11.7369	-4.25246	-0.103583	-0.0638747	8.07422	-0.0640473	93.4003	4.5369	-0.0867786	1794.6	1516.41	7.49254	7.3241	10.4518	4458.58
2021-09-11	36.6337	12	439.605	101401	2767.97	35100	3.60097	7.92587	3267.27	119692	11.5268	11.6927	-2.33035	-0.0616706	0.017796	8.09171	0.0174876	81.6927	4.40296	-0.133931	1794.6	1516.41	7.49254	7.3241	10.466	4458.58
2021-09-12	37.4317	12	449.18	108066	2887.01	35100	3.62252	7.96798	3407.9	127563	11.5905	11.7564	0.797917	0.0215471	0.0421059	8.13385	0.0421415	92.2384	4.52438	0.121412	1794.6	1516.41	7.49254	7.3241	10.466	4458.58
2021-09-13	34.247	10	342.47	95277.5	2782.07	34869.6	3.5336	7.93095	3285.09	112504	11.4645	11.6307	-3.18467	-0.129042	-0.0370262	8.09715	-0.0367022	34.4361	3.53911	-0.985271	1793.9	1518.97	7.49215	7.32579	10.4594	4468.73
2021-09-14	35.8031	19	680.26	104024	2905.45	34577.6	3.57804	7.97434	3430.91	122837	11.5524	11.7186	1.55613	0.0444364	0.0433931	8.14058	0.0434315	82.0816	4.40771	0.868608	1792.75	1516.52	7.49151	7.32417	10.451	4443.05
2021-09-15	40.2845	41	1651.66	123226	3058.9	34814.4	3.69597	8.02581	3611.32	145480	11.7218	11.8878	4.48133	0.117931	0.0514676	8.19183	0.0512478	96.3756	4.56825	0.160539	1796.95	1520.39	7.49385	7.32672	10.4578	4480.7
2021-09-16	46.0431	43	1979.85	139766	3035.56	34751.3	3.82958	8.01815	3567.68	164267	11.8477	12.0092	5.7586	0.133611	-0.0076606	8.17967	-0.0121578	105.413	4.65789	0.0896358	1747.95	1485.91	7.4662	7.30378	10.456	4473.76
2021-09-17	68.9005	19	1309.11	199707	2898.48	34584.9	4.23266	7.97194	3398.38	234150	12.2046	12.3637	22.8575	0.403087	-0.0462095	8.13105	-0.0486167	90.3225	4.50339	-0.154503	1755.95	1496.08	7.47077	7.3106	10.4512	4432.99
2021-09-18	42.802	18	770.436	125276	2926.87	34584.9	3.75658	7.98169	3436.22	147077	11.7383	11.8987	-26.0985	-0.476079	0.00974785	8.14213	0.0110732	100.878	4.61392	0.11053	1755.95	1496.08	7.47077	7.3106	10.4512	4432.99
2021-09-19	45.5884	8	364.707	129405	2838.55	34584.9	3.81965	7.95105	3328.23	151729	11.7707	11.9298	2.78636	0.0630676	-0.0306399	8.1102	-0.0319314	100.877	4.6139	-1.46e-05	1755.95	1496.08	7.47077	7.3106	10.4512	4432.99
2021-09-20	42.2386	18	760.295	106578	2523.24	33970.5	3.74334	7.8333	2975.9	125698	11.5766	11.7416	-3.34974	-0.489329	-0.117749	7.9983	-0.111894	96.8853	4.57353	-0.0403742	1757.75	1499.15	7.47179	7.31265	10.4332	4357.73
2021-09-21	45.2764	16	724.422	106768	2358.15	33919.8	3.81279	7.76563	2765.14	125196	11.5784	11.7376	3.03777	0.0694507	-0.0676695	7.92485	-0.0734552	100.679	4.61194	0.0384124	1774.45	1513.45	7.48125	7.32215	10.4318	4354.18
2021-09-22	45.12	12	541.44	118824	2633.5	34258.3	3.80933	7.87607	3077.76	138869	11.6854	11.8413	-0.156391	-0.00346013	0.11044	8.03196	0.107111	104.335	4.64761	0.0356656	1773.4	1511.4	7.48065	7.32079	10.4417	4395.64
2021-09-23	44.0694	16	705.11	118451	2687.82	34764.8	3.78577	7.89649	3152.67	138936	11.6823	11.8418	-1.05062	-0.0235605	0.0204158	8.056	0.0240477	94.4238	4.54779	-0.0998119	1750	1489.43	7.46737	7.30615	10.4564	4448.98
2021-09-24	42.2596	22	929.711	105704	2501.31	34798	3.74383	7.82457	2928.24	123746	11.5684	11.726	-1.80978	-0.0419338	-0.071918	7.98216	-0.0738482	105.444	4.65818	0.11039	1746.8	1491.27	7.46554	7.30738	10.4573	4455.48
2021-09-25	41.7244	12	500.693	104152	2496.2	34798	3.73109	7.82252	2921.91	121915	11.5536	11.7111	-0.535172	-0.0127448	-0.00204546	7.97999	-0.00216405	102.3	4.62791	-0.0302724	1746.8	1491.27	7.46554	7.30738	10.4573	4455.48
2021-09-26	43.4835	26	1130.57	113590	2612.25	34798	3.77238	7.86797	3063.32	133204	11.6403	11.7996	1.75912	0.0412959	0.0454444	8.02725	0.0472618	102.394	4.62883	0.000920011	1746.8	1491.27	7.46554	7.30738	10.4573	4455.48
2021-09-27	43.2346	12	518.815	108464	2508.72	34869.4	3.76664	7.82753	2926.02	126505	11.5942	11.748	-0.248956	0.0228094	-0.040439	7.9814	-0.0458562	93.3002	4.53582	-0.0930093	1755.3	1500.19	7.4704	7.31335	10.4594	4443.11
2021-09-28	45.3544	16	725.67	108952	2402.24	34300	3.81451	7.78416	2807.67	127340	11.5987	11.7546	2.11979	0.0478659	-0.0433701	7.94011	-0.0412882	96.8817	4.57349	0.0376693	1733.75	1485.2	7.45804	7.3033	10.4429	4352.63
2021-09-29	45.9099	15	688.649	112912	2459.43	34390.7	3.82668	7.80768	2851.72	130922	11.6344	11.7824	0.555538	0.0121744	0.0235264	7.95568	0.0155674	105.669	4.66032	0.0868244	1737.15	1495.54	7.46	7.31024	10.4455	4359.46
2021-09-30	76.8148	25	1920.37	199218	2593.49	33843.9	4.3414	7.86076	2999.86	230434	12.2022	12.3477	30.9049	0.514716	0.053075	8.00632	0.0506433	113.585	4.73255	0.0722339	1742.8	1503.78	7.46325	7.31574	10.4295	4307.54
2021-10-01	49.266	20	985.32	140546	2852.8	34326.5	3.89723	7.95605	3309.58	163050	11.8533	12.0018	-27.5488	-0.444163	0.095295	8.10458	0.0982557	107.11	4.67385	-0.0586956	1757.05	1515.16	7.47139	7.32328	10.4437	4357.05
2021-10-02	45.2027	26	1175.27	132236	2925.4	34326.5	3.81116	7.98119	3388.26	153158	11.7923	11.9392	-4.06331	-0.0860776	0.0251322	8.12807	0.0234952	113.183	4.729	0.0551491	1757.05	1515.16	7.47139	7.32328	10.4437	4357.05
2021-10-03	44.462	20	889.24	130947	2945.15	34326.5	3.79463	7.98791	3416.18	151890	11.7825	11.9309	-0.740688	-0.0165217	0.00672769	8.13628	0.00820645	102.502	4.62989	-0.0991162	1757.05	1515.16	7.47139	7.32328	10.4437	4357.05
2021-10-04	46.1412	20	922.824	134261	2909.78	34002.9	3.83171	7.97583	3383.17	156103	11.8075	11.9583	1.67919	-0.0655282	-0.0120816	8.12657	-0.00970983	106.209	4.6654	0.0355177	1754.55	1509.42	7.46997	7.31948	10.4342	4300.46
2021-10-05	46.0807	23	1059.86	139822	3034.29	34314.7	3.83039	8.01773	3517.82	162103	11.8481	11.996	-0.0605333	-0.00131278	0.0418997	8.1656	0.0390283	100.943	4.61456	-0.0508456	1753.2	1512.29	7.4692	7.32138	10.4433	4345.72
2021-10-06	44.0695	17	749.181	136557	3098.69	34417	3.78577	8.03873	3575.58	157574	11.8245	11.9676	-2.01118	-0.0446259	0.021001	8.18188	0.0162859	102.939	4.63414	0.0195785	1759.7	1524.54	7.4729	7.32945	10.4463	4363.55
2021-10-07	45.1546	13	587.01	140156	3103.92	34754.9	3.81009	8.04042	3586.93	161966	11.8505	11.9951	1.08514	0.0243252	0.0016867	8.18505	0.00316928	94.2773	4.54624	-0.0878972	1762.1	1524.24	7.47426	7.32925	10.4561	4399.76
2021-10-08	39.0946	30	1172.84	120429	3080.44	34746.2	3.66599	8.03283	3559.24	139147	11.6988	11.8433	-6.05998	-0.144107	-0.00759299	8.1773	-0.00774965	97.3795	4.57862	0.0323751	1773.25	1532.1	7.48057	7.33439	10.4558	4391.36
2021-10-09	50.2705	15	754.057	155358	3090.44	34746.2	3.91742	8.03607	3574.23	179678	11.9535	12.0989	11.1758	0.251432	0.00324214	8.18151	0.00420273	97.4616	4.57946	0.00084264	1773.25	1532.1	7.48057	7.33439	10.4558	4391.36
2021-10-10	42.0688	18	757.238	124612	2962.1	34746.2	3.73931	7.99365	3414.72	143653	11.733	11.8752	-8.20169	-0.178112	-0.0424162	8.13585	-0.0456543	97.5172	4.58003	0.000570496	1773.25	1532.1	7.48057	7.33439	10.4558	4391.36
2021-10-11	39.5533	9	355.98	121377	3068.68	34496.1	3.67765	8.029	3545.08	140220	11.7067	11.851	-2.51544	0.0116648	0.0353499	8.17332	0.0374652	88.2173	4.4798	-0.100225	1757.65	1518.82	7.47173	7.32569	10.4486	4361.19
2021-10-12	42.0629	14	588.881	127407	3028.95	34378.3	3.73917	8.01597	3489	146758	11.7551	11.8965	2.50959	0.0615168	-0.0130313	8.15737	-0.0159456	94.7144	4.55087	0.0710623	1767.75	1530.65	7.47746	7.33345	10.4452	4350.64
2021-10-13	39.3389	19	747.44	122330	3109.65	34377.8	3.67222	8.04227	3607.21	141904	11.7145	11.8629	-2.72398	-0.0669517	0.0262945	8.19069	0.0333195	97.5128	4.57998	0.0291175	1785.7	1542.79	7.48757	7.34135	10.4452	4363.8
2021-10-14	62.1735	17	1056.95	203089	3266.49	34912.6	4.12993	8.09147	3790.18	235649	12.2214	12.3701	22.8346	0.457714	0.049206	8.24017	0.0494789	103.514	4.63971	0.0597259	1798.7	1552.01	7.49482	7.34731	10.4606	4438.23
2021-10-15	38.7933	15	581.899	129179	3329.94	35294.8	3.65825	8.11071	3868.99	150091	11.769	11.919	-23.3803	-0.471683	0.019238	8.26075	0.02058	93.6262	4.53931	-0.100399	1772.65	1527.42	7.48023	7.33134	10.4715	4471.37
2021-10-16	40.9387	8	327.51	135185	3302.14	35294.8	3.71208	8.10233	3828.25	156724	11.8144	11.9622	2.14548	0.0538304	-0.00838496	8.25016	-0.0105857	87.1503	4.46763	-0.0716767	1772.65	1527.42	7.48023	7.33134	10.4715	4471.37
2021-10-17	37.2341	8	297.873	123523	3317.46	35294.8	3.61723	8.10696	3844.63	143151	11.7242	11.8717	-3.70463	-0.0948514	0.00462996	8.25443	0.00426959	91.7243	4.51879	0.0511535	1772.65	1527.42	7.48023	7.33134	10.4715	4471.37
2021-10-18	36.381	10	363.81	117436	3227.94	35258.6	3.59405	8.0796	3747.62	136342	11.6736	11.8229	-0.853125	-0.0642	-0.0273567	8.22888	-0.0255564	87.1075	4.46714	-0.0516439	1767.85	1523.81	7.47752	7.32897	10.4705	4486.48
2021-10-19	91.6886	16	1467.02	305615	3333.18	35457.3	4.5184	8.11168	3876.71	355450	12.6301	12.7811	55.3076	0.924352	0.032083	8.26274	0.0338659	88.614	4.48429	0.0171463	1779.55	1528.23	7.48412	7.33187	10.4761	4519.63
2021-10-20	45.5078	18	819.14	162309	3566.61	35609.3	3.81788	8.17937	4160.21	189322	11.9973	12.1512	-46.1808	-0.700514	0.0676893	8.33332	0.0705787	83.9433	4.43014	-0.0541482	1778	1526.51	7.48324	7.33074	10.4804	4536.19
2021-10-21	33.6691	32	1077.41	117427	3487.69	35603.1	3.51658	8.157	4054.15	136499	11.6736	11.8241	-11.8387	-0.301304	-0.0223747	8.3075	-0.0258245	77.9225	4.35572	-0.0744263	1779.3	1527.82	7.48398	7.3316	10.4802	4549.78
2021-10-22	34.0829	28	954.322	116210	3409.62	35677	3.5288	8.13436	3970.9	135340	11.6632	11.8155	0.413852	0.0122168	-0.0226389	8.28675	-0.0207483	80.5013	4.38827	0.0325578	1808.25	1552.61	7.50011	7.34769	10.4823	4544.9
2021-10-23	48.7384	35	1705.84	174644	3583.29	35677	3.88647	8.18404	4168.78	203180	12.0705	12.2218	14.6555	0.35767	0.0496787	8.33538	0.0486307	70.0259	4.24887	-0.139408	1808.25	1552.61	7.50011	7.34769	10.4823	4544.9
2021-10-24	51.8333	9	466.5	182042	3512.07	35677	3.94803	8.16396	4083.18	211645	12.112	12.2627	3.09496	0.0615668	-0.0200744	8.31463	-0.0207473	101.987	4.62485	0.375984	1808.25	1552.61	7.50011	7.34769	10.4823	4544.9
2021-10-25	44.5333	18	801.599	161805	3633.34	35741.2	3.79624	8.19791	4220.35	187946	11.9941	12.1439	-7.30006	0.267441	0.0339466	8.34767	0.033042	91.9505	4.52125	-0.103599	1805.25	1554.51	7.49845	7.34892	10.4841	4566.48
2021-10-26	41.2083	12	494.5	146799	3562.37	35756.9	3.71864	8.17818	4129.69	170178	11.8968	12.0446	-3.32495	-0.0775964	-0.0197272	8.32596	-0.0217157	97.0415	4.57514	0.0538886	1785.55	1540.06	7.48748	7.33958	10.4845	4574.79
2021-10-27	39.3037	21	825.377	133183	3388.56	35490.7	3.67132	8.12816	3921.72	154138	11.7995	11.9456	-1.90466	-0.0473225	-0.0500202	8.27429	-0.051672	95.1125	4.55506	-0.020078	1795.25	1548.16	7.4929	7.34482	10.477	4551.68
2021-10-28	37.6225	20	752.451	138072	3669.93	35730.5	3.6276	8.20793	4284.51	161194	11.8355	11.9904	-1.68112	-0.0437143	0.0797663	8.36276	0.0884759	51.7105	3.94566	-0.609399	1803.5	1544.56	7.49748	7.34249	10.4838	4596.42
2021-10-29	51.1209	19	971.298	195212	3818.62	35819.6	3.93419	8.24765	4413.79	225637	12.1818	12.3267	13.4984	0.306591	0.0397181	8.39249	0.0297275	96.58	4.57037	0.62471	1769.15	1528.75	7.47825	7.33221	10.4862	4605.38
2021-10-30	48.278	10	482.78	180635	3741.56	35819.6	3.87698	8.22726	4321.56	208636	12.1042	12.2483	-2.84295	-0.0572184	-0.020388	8.37137	-0.0211173	99.4368	4.59952	0.0291511	1769.15	1528.75	7.47825	7.33221	10.4862	4605.38
2021-10-31	46.1806	17	785.071	171356	3710.56	35819.6	3.83256	8.21894	4287.6	198004	12.0515	12.196	-2.09735	-0.0444152	-0.00831904	8.36348	-0.00788931	93.8173	4.54135	-0.058173	1769.15	1528.75	7.47825	7.33221	10.4862	4605.38
2021-11-01	41.9727	11	461.7	156485	3728.27	35913.8	3.73702	8.2237	4320.91	181360	11.9607	12.1082	-4.20792	-0.197174	0.00475999	8.37122	0.00773889	88.8332	4.48676	-0.054589	1793.8	1547.65	7.49209	7.34449	10.4889	4613.67
2021-11-02	35.8824	15	538.236	142078	3959.54	36052.6	3.58025	8.28388	4585.74	164547	11.8641	12.011	-6.09034	-0.156774	0.0601842	8.43071	0.0594855	89.9921	4.49972	0.0129613	1790.45	1546.16	7.49022	7.34353	10.4927	4630.65
2021-11-03	37.7176	21	792.069	149611	3966.6	36157.6	3.63013	8.28567	4602.42	173592	11.9158	12.0645	1.83518	0.0498795	0.00178325	8.43434	0.00363076	89.4377	4.49354	-0.0061792	1763.45	1522.25	7.47503	7.32794	10.4956	4660.57
2021-11-04	34.5776	12	414.931	135772	3926.59	36124.2	3.54321	8.27553	4535.53	156828	11.8187	11.9629	-3.13999	-0.0869205	-0.0101389	8.4197	-0.0146403	35.2663	3.56293	-0.930614	1796.15	1555.71	7.4934	7.34969	10.4947	4680.06
2021-11-05	37.1702	18	669.064	144358	3883.69	36327.9	3.61551	8.26454	4474.98	166336	11.88	12.0218	2.59266	0.0723028	-0.0109867	8.40626	-0.0134401	74.382	4.30921	0.746285	1801.85	1559.44	7.49657	7.35208	10.5003	4697.53
2021-11-06	38.5076	23	885.674	150729	3914.28	36327.9	3.65086	8.27239	4517.27	173949	11.9232	12.0665	1.33734	0.0353467	0.00784607	8.41566	0.00940595	82.4141	4.41176	0.102542	1801.85	1559.44	7.49657	7.35208	10.5003	4697.53
2021-11-07	37.2813	15	559.22	148908	3994.16	36327.9	3.61849	8.29259	4611.73	171931	11.9111	12.0549	-1.22625	-0.0323624	0.0202022	8.43636	0.0206952	85.5346	4.44892	0.0371653	1801.85	1559.44	7.49657	7.35208	10.5003	4697.53
2021-11-08	39.0353	23	897.812	162093	4152.47	36432.2	3.66447	8.33146	4808.09	187685	11.9959	12.1425	1.75396	0.0489576	0.0388691	8.47806	0.0416969	82.2303	4.40952	-0.0393979	1822.35	1572.48	7.50788	7.36041	10.5032	4701.7
2021-11-09	33.1942	19	630.69	135566	4084.03	36320	3.50238	8.31484	4731.68	157064	11.8172	11.9644	-5.84108	-0.162091	-0.0166169	8.46204	-0.0160196	78.2096	4.35939	-0.0501306	1827.3	1577.37	7.51059	7.36351	10.5001	4685.25
2021-11-10	37.1436	26	965.734	149930	4036.51	36079.9	3.61479	8.30314	4633.95	172122	11.9179	12.056	3.94939	0.112416	-0.0117054	8.44116	-0.0208707	81.8962	4.40545	0.0460597	1859.4	1614.27	7.52801	7.38664	10.4935	4646.71
2021-11-11	35.9662	24	863.189	148619	4132.17	35921.2	3.58258	8.32656	4720.86	169791	11.9091	12.0423	-1.17739	-0.0322116	0.0234228	8.45975	0.0185813	83.7807	4.4282	0.02275	1857.9	1619.65	7.5272	7.38997	10.4891	4649.27
2021-11-12	50.7184	41	2079.45	206844	4078.27	36100.3	3.92629	8.31343	4665.46	236625	12.2397	12.3742	14.7522	0.343709	-0.0131287	8.44794	-0.0118046	85.8492	4.45259	0.0243891	1860.55	1625.72	7.52863	7.39371	10.4941	4682.85
2021-11-13	44.1027	111	4895.39	179259	4064.59	36100.3	3.78652	8.31007	4644.58	204838	12.0966	12.23	-6.61576	-0.139769	-0.00335998	8.44346	-0.00448549	95.586	4.56003	0.107434	1860.55	1625.72	7.52863	7.39371	10.4941	4682.85
2021-11-14	49.4486	74	3659.2	199948	4043.55	36100.3	3.90093	8.30488	4625.76	228737	12.2058	12.3403	5.34596	0.114414	-0.00519022	8.4394	-0.00406027	108.961	4.69099	0.130962	1860.55	1625.72	7.52863	7.39371	10.4941	4682.85
2021-11-15	52.4444	72	3776	210271	4009.42	36087.4	3.95975	8.2964	4563.04	239306	12.2562	12.3855	2.99578	0.0334643	-0.00847767	8.42574	-0.0136516	117.43	4.76584	0.0748517	1859.9	1628.56	7.52828	7.39545	10.4937	4682.81
2021-11-16	54.7305	100	5473.05	203857	3724.74	36142.2	4.00242	8.22275	4208.42	230329	12.2252	12.3473	2.28608	0.0426672	-0.0736499	8.34484	-0.0809018	113.294	4.72999	-0.0358523	1859.2	1637.99	7.5279	7.40123	10.4952	4700.9
2021-11-17	54.8465	61	3345.63	207778	3788.36	35931.1	4.00454	8.23969	4290.99	235346	12.2442	12.3688	0.115991	0.00211707	0.0169379	8.36427	0.0194302	124.412	4.8236	0.0936074	1864.9	1649.19	7.53096	7.40804	10.4894	4688.67
2021-11-18	60.0243	51	3061.24	211225	3518.99	35870.9	4.09475	8.16593	4003.13	240285	12.2607	12.3896	5.17781	0.0902114	-0.0737606	8.29483	-0.0694409	131.45	4.87862	0.0550276	1860.3	1639.25	7.52849	7.40199	10.4877	4706.64
2021-11-19	64.677	25	1616.93	246300	3808.16	35602	4.16941	8.2449	4295.39	277813	12.4143	12.5347	4.65276	0.0746571	0.0789719	8.3653	0.0704658	130.593	4.87208	-0.00653882	1861.1	1644.44	7.52892	7.40516	10.4802	4697.96
2021-11-20	56.6925	19	1077.16	221500	3907.05	35602	4.03764	8.27054	4408	249900	12.3082	12.4288	-7.98457	-0.131765	0.0256379	8.39118	0.0258787	127.158	4.84543	-0.0266515	1861.1	1644.44	7.52892	7.40516	10.4802	4697.96
2021-11-21	60.2765	19	1145.25	228252	3786.75	35602	4.09894	8.23926	4268.16	257270	12.3382	12.4579	3.58407	0.0613017	-0.0312743	8.35894	-0.0322383	114.947	4.74447	-0.100959	1861.1	1644.44	7.52892	7.40516	10.4802	4697.96
2021-11-22	48.9117	18	880.41	177884	3636.85	35619.2	3.89002	8.19887	4086.52	199878	12.0889	12.2055	-11.3649	-0.27939	-0.0403909	8.31545	-0.0434891	109.83	4.69893	-0.0455392	1816.05	1614.77	7.50442	7.38695	10.4806	4682.95
2021-11-23	51.8414	7	362.89	200090	3859.66	35813.8	3.94819	8.25833	4340.45	225015	12.2065	12.3239	2.92978	0.058174	0.0594608	8.37573	0.0602843	123.682	4.81771	0.118779	1789.15	1588.45	7.4895	7.37051	10.4861	4690.7
2021-11-24	48.2955	8	386.364	182779	3784.6	35804.4	3.87734	8.2387	4270	206222	12.116	12.2367	-3.54593	-0.0708512	-0.019639	8.35937	-0.0163642	94.2818	4.54629	-0.271425	1782.05	1591.61	7.48552	7.3725	10.4858	4701.46
2021-11-25	63.6193	11	699.812	242620	3813.63	35804.4	4.15292	8.24634	4519.71	287541	12.3993	12.5691	15.3238	0.275578	0.00764066	8.4162	0.056834	109.254	4.69368	0.147388	1788.15	1595.14	7.48894	7.37472	10.4858	4594.62
2021-11-26	56.6304	17	962.717	201654	3560.87	34899.3	4.03655	8.17776	4034.41	228470	12.2143	12.3392	-6.98889	-0.116371	-0.0685749	8.30262	-0.113588	95.1379	4.55533	-0.138349	1800.8	1591.45	7.49599	7.3724	10.4602	4594.62
2021-11-27	73.0941	10	730.941	264541	3619.18	34899.3	4.29175	8.194	4093.56	299215	12.4858	12.6089	16.4637	0.255202	0.0162416	8.31717	0.0145549	124.292	4.82264	0.267309	1800.8	1591.45	7.49599	7.3724	10.4602	4594.62
2021-11-28	50.3478	18	906.26	191469	3802.93	34899.3	3.91895	8.24353	4297.52	216371	12.1625	12.2847	-22.7463	-0.372793	0.049525	8.36579	0.0486231	125.571	4.83287	0.0102376	1800.8	1591.45	7.49599	7.3724	10.4602	4594.62
2021-11-29	53.7874	26	1398.47	211722	3936.27	35135.9	3.98504	8.27799	4442.82	238968	12.263	12.3841	3.43958	-0.0515075	0.0344623	8.39904	0.0332512	124.645	4.82547	-0.00740092	1785.95	1584.9	7.48771	7.36828	10.467	4655.27
2021-11-30	51.6134	15	774.201	210984	4087.78	34483.7	3.94378	8.31576	4631.22	239033	12.2595	12.3844	-2.17398	-0.0412576	0.0377664	8.44058	0.041531	121.633	4.80101	-0.024464	1804.4	1603.06	7.49798	7.37967	10.4482	4567
2021-12-01	60.61	13	787.93	245619	4052.45	34022	4.10446	8.30708	4582.96	277773	12.4115	12.5346	8.99662	0.160679	-0.0086794	8.4301	-0.0104753	121.917	4.80334	0.00233032	1789.25	1578.66	7.48955	7.36433	10.4348	4513.04
2021-12-02	53.085	20	1061.7	211819	3990.19	34639.8	3.97189	8.29159	4512.71	239557	12.2635	12.3865	-7.52503	-0.132566	-0.0154831	8.41465	-0.0154472	125.724	4.83409	0.0307527	1765	1559.53	7.47591	7.35214	10.4528	4577.1
2021-12-03	55.8727	32	1787.92	208425	3730.35	34580.1	4.02308	8.22426	4217.78	235659	12.2473	12.3701	2.78768	0.0511812	-0.0673357	8.34706	-0.0675889	132.876	4.88941	0.0553227	1767.55	1566.98	7.47735	7.35691	10.451	4538.43
2021-12-04	58.5125	31	1813.89	213052	3641.14	34580.1	4.06924	8.20005	4118.06	240958	12.2693	12.3924	2.63988	0.0461659	-0.0242053	8.32314	-0.0239267	136.535	4.91658	0.0271656	1767.55	1566.98	7.47735	7.35691	10.451	4538.43
2021-12-05	56.7695	15	851.542	210838	3713.94	34580.1	4.039	8.21985	4194.6	238125	12.2588	12.3806	-1.74305	-0.0302421	0.019795	8.34155	0.0184158	129.848	4.86637	-0.0502139	1767.55	1566.98	7.47735	7.35691	10.451	4538.43
2021-12-06	58.5986	14	820.381	226356	3862.82	35227	4.07071	8.25915	4352.66	255060	12.3299	12.4493	1.82916	0.0476363	0.0393055	8.37854	0.0369892	129.735	4.86549	-0.000872414	1778.65	1578.15	7.48361	7.36401	10.4696	4591.67
2021-12-07	56.916	15	853.74	217863	3827.8	35719.4	4.04158	8.25005	4307.11	245143	12.2916	12.4096	-1.68264	-0.0291349	-0.00910771	8.36802	-0.01052	132.949	4.88997	0.0244714	1781.35	1583.84	7.48513	7.36761	10.4835	4686.75
2021-12-08	58.0629	17	987.069	227217	3913.29	35754.8	4.06153	8.27213	4435.24	257523	12.3337	12.4589	1.14688	0.0199501	0.022089	8.39734	0.0293146	136.329	4.91507	0.0251067	1783.8	1574.06	7.4865	7.36141	10.4844	4701.21
2021-12-09	72.4318	19	1376.2	264224	3647.9	35754.7	4.28265	8.20191	4107.82	297537	12.4846	12.6033	14.3689	0.221119	-0.070228	8.32065	-0.0766893	130.091	4.86823	-0.0468406	1776.15	1573.83	7.4822	7.36127	10.4844	4667.45
2021-12-10	60.8884	22	1339.55	210259	3453.19	35971	4.10904	8.14705	3903.58	237683	12.2561	12.3787	-11.5434	-0.173602	-0.0548525	8.26965	-0.0509984	136.924	4.91942	0.0511918	1779.75	1574.37	7.48423	7.36161	10.4905	4712.02
2021-12-11	64.3837	16	1030.14	232369	3609.13	35971	4.16486	8.19122	4075.23	262378	12.3561	12.4775	3.49527	0.0558173	0.0441673	8.31268	0.0430331	109.592	4.69677	-0.222656	1779.75	1574.37	7.48423	7.36161	10.4905	4712.02
2021-12-12	85.788	10	857.88	313584	3655.33	35971	4.45188	8.20394	4131.84	354462	12.6558	12.7784	21.4043	0.287019	0.0127208	8.32648	0.0137956	138.622	4.93175	0.234986	1779.75	1574.37	7.48423	7.36161	10.4905	4712.02
2021-12-13	55.8306	18	1004.95	187244	3353.79	35650.9	4.02232	8.11785	3780.13	211047	12.1402	12.2598	-29.9574	-0.0867207	-0.0860971	8.23751	-0.0889644	124.116	4.82122	-0.110537	1787.8	1585.56	7.48874	7.36869	10.4815	4669.15
2021-12-14	65.7495	17	1117.74	218751	3327.03	35544.2	4.18585	8.10984	3860.41	253820	12.2957	12.4444	9.91889	0.16353	-0.00800885	8.25853	0.021015	132.568	4.88709	0.0658756	1776.9	1576.17	7.48263	7.36275	10.4785	4634.09
2021-12-15	56.0588	16	896.941	199517	3559.07	35927.4	4.0264	8.17725	4018.94	225297	12.2037	12.3252	-9.69069	-0.159451	0.0674185	8.29877	0.0402448	126.284	4.83854	-0.048557	1768.65	1571.92	7.47797	7.36005	10.4893	4709.84
2021-12-16	64.0331	22	1408.73	223867	3496.11	35897.6	4.1594	8.15941	3956.35	253337	12.3188	12.4425	7.97427	0.132998	-0.0178483	8.28308	-0.0156963	124.783	4.82657	-0.0119612	1795.7	1588.13	7.49315	7.37031	10.4884	4668.67
2021-12-17	59.2915	12	711.498	204642	3451.46	35365.4	4.08247	8.14655	3878.43	229958	12.229	12.3457	-4.74154	-0.0769333	-0.0128553	8.26319	-0.0198915	126.289	4.83858	0.0120018	1807.7	1603.35	7.49981	7.37985	10.4735	4620.64
2021-12-18	56.3516	11	619.868	198577	3523.9	35365.4	4.03161	8.16732	3959.77	223140	12.1989	12.3156	-2.9399	-0.0508553	0.0207718	8.28394	0.0207555	137.417	4.92302	0.0844413	1807.7	1603.35	7.49981	7.37985	10.4735	4620.64
2021-12-19	68.9715	14	965.601	240635	3488.9	35365.4	4.23369	8.15734	3925.8	270768	12.391	12.509	12.6198	0.202082	-0.00998037	8.27533	-0.00861579	135.005	4.90531	-0.0177069	1807.7	1603.35	7.49981	7.37985	10.4735	4620.64
2021-12-20	57.2414	7	400.69	199672	3488.24	34932.2	4.04728	8.15715	3944.49	225788	12.2044	12.3274	-11.73	-0.0351886	-0.000190564	8.28007	0.00474952	136.297	4.91484	0.00952933	1796.3	1591.12	7.49348	7.37219	10.4612	4568.02
2021-12-21	51.1736	14	716.43	182265	3561.7	35492.7	3.93522	8.17799	4016.27	205527	12.1132	12.2333	-6.06786	-0.112055	0.0208415	8.29811	0.0180339	70.7168	4.25868	-0.656157	1793.75	1592.67	7.49206	7.37317	10.4771	4649.23
2021-12-22	67.5465	17	1148.29	237477	3515.76	35753.9	4.21282	8.16501	3979.47	268799	12.3778	12.5017	16.3729	0.277593	-0.0129837	8.2889	-0.00920497	141.507	4.95235	0.693665	1792.8	1583.26	7.49153	7.36724	10.4844	4696.56
2021-12-23	59.6374	22	1312.02	216361	3627.94	35950.6	4.08828	8.19642	4109.7	245092	12.2847	12.4094	-7.90903	-0.124532	0.0314106	8.32111	0.0322014	133.966	4.89758	-0.0547647	1805.2	1596.32	7.49843	7.37546	10.4899	4725.78
2021-12-24	71.9988	16	1151.98	257408	3575.17	35950.6	4.27665	8.18177	4043.19	291105	12.4584	12.5814	12.3613	0.188365	-0.0146534	8.30479	-0.016316	137.848	4.92615	0.028571	1805.2	1593.43	7.49843	7.37364	10.4899	4725.78
2021-12-25	68.4251	19	1300.08	247369	3615.17	35950.6	4.22574	8.1929	4092.69	280043	12.4186	12.5427	-3.57362	-0.0509087	0.0111281	8.31696	0.0121685	145.002	4.97675	0.0505946	1805.2	1593.43	7.49843	7.37364	10.4899	4725.78
2021-12-26	62.8776	25	1571.94	225853	3591.95	35950.6	4.14119	8.18645	4061.17	255357	12.3276	12.4504	-5.54753	-0.0845501	-0.00644432	8.30923	-0.00773135	144.382	4.97246	-0.00428787	1805.2	1593.43	7.49843	7.37364	10.4899	4725.78
2021-12-27	65.9083	23	1515.89	234878	3563.71	36302.4	4.18826	8.17856	4036.24	266022	12.3668	12.4913	3.03066	-0.088385	-0.00789247	8.30307	-0.00615754	146.785	4.98897	0.0165079	1805.2	1594.84	7.49843	7.37453	10.4996	4791.19
2021-12-28	83.1997	27	2246.39	279526	3359.7	36398.2	4.42124	8.11961	3793.17	315590	12.5408	12.6622	17.2914	0.23298	-0.0589523	8.24096	-0.0621115	149.825	5.00947	0.0204982	1805.2	1598.02	7.49843	7.37652	10.5023	4786.36
2021-12-29	75.45	20	1509	241001	3194.19	36488.6	4.32347	8.06909	3627.17	273670	12.3926	12.5197	-7.74967	-0.0977732	-0.0505186	8.19621	-0.0447494	135.801	4.91119	-0.0982781	1794.25	1580.77	7.49234	7.36567	10.5048	4793.06
2021-12-30	67.12	30	2013.6	220154	3280.01	36398.1	4.20648	8.0956	3709.42	248976	12.3021	12.4251	-8.33	-0.116988	0.0265146	8.21863	0.0224228	144.868	4.97582	0.0646338	1805.85	1593.73	7.49879	7.37383	10.5023	4778.73
2021-12-31	77.2042	31	2393.33	249970	3237.78	36338.3	4.34645	8.08264	3677.7	283934	12.4291	12.5565	10.0842	0.139972	-0.0129594	8.21004	-0.00858797	157.427	5.05896	0.08314	1805.85	1587.98	7.49879	7.37022	10.5006	4766.18
2022-01-01	77.758	83	6453.92	257715	3314.32	36338.3	4.3536	8.10601	3765.36	292787	12.4596	12.5872	0.553824	0.00714788	0.0233666	8.2336	0.0235559	146.033	4.98383	-0.0751284	1805.85	1587.98	7.49879	7.37022	10.5006	4766.18
2022-01-02	80.4402	62	4987.29	270864	3367.27	36338.3	4.38751	8.12186	3831.24	308186	12.5094	12.6385	2.68214	0.0339119	0.0158476	8.25094	0.017345	158.687	5.06693	0.0830994	1805.85	1587.98	7.49879	7.37022	10.5006	4766.18
2022-01-03	84.7032	48	4065.75	281895	3328.04	36585.1	4.43915	8.11014	3764.48	318864	12.5493	12.6725	4.26304	0.0926997	-0.0117194	8.23337	-0.0175788	190.199	5.24807	0.181135	1805.85	1599.23	7.49879	7.37728	10.5074	4796.56
2022-01-04	75.615	24	1814.76	254261	3362.58	36799.7	4.32566	8.12046	3790.83	286644	12.4461	12.566	-9.08817	-0.113498	0.0103257	8.24034	0.00697525	176.412	5.17282	-0.0752486	1811.4	1601.66	7.50186	7.3788	10.5132	4793.54
2022-01-05	71.3361	23	1640.73	223922	3138.97	36407.1	4.2674	8.05165	3535.07	252178	12.3191	12.4379	-4.27895	-0.0582529	-0.0688126	8.17049	-0.0698519	166.368	5.1142	-0.0586195	1826.25	1610.95	7.51002	7.38458	10.5025	4700.58
2022-01-06	73.562	24	1765.49	222582	3025.77	36236.5	4.29813	8.01492	3407.21	250641	12.313	12.4318	2.22587	0.0307257	-0.0367286	8.13365	-0.0368393	163.254	5.09531	-0.0188918	1789.35	1584.06	7.48961	7.36775	10.4978	4696.05
2022-01-07	73.4591	28	2056.86	206450	2810.41	36231.7	4.29673	7.94108	3195.35	234728	12.2378	12.3662	-0.102808	-0.00139855	-0.073838	8.06945	-0.0641971	170.47	5.13856	0.043252	1792.6	1579.66	7.49142	7.36496	10.4977	4677.02
2022-01-08	76.655	22	1686.41	208622	2721.57	36231.7	4.33931	7.90896	3079.66	236071	12.2483	12.3719	3.19585	0.0425854	-0.032121	8.03257	-0.0368774	125.646	4.83347	-0.305095	1792.6	1579.66	7.49142	7.36496	10.4977	4677.02
2022-01-09	102.882	43	4423.92	286143	2781.27	36231.7	4.63358	7.93066	3150.42	324121	12.5642	12.6889	26.2269	0.294267	0.0217017	8.05529	0.0227166	182.202	5.20512	0.371652	1792.6	1579.66	7.49142	7.36496	10.4977	4677.02
2022-01-10	92.0831	32	2946.66	250576	2721.2	36068.9	4.52269	7.90883	3085.46	284119	12.4315	12.5571	-10.7987	0.225962	-0.0218373	8.03446	-0.020835	192.217	5.25863	0.0535082	1794.2	1585.05	7.49231	7.36837	10.4932	4670.29
2022-01-11	90.5554	19	1720.55	257987	2848.94	36252	4.50596	7.9547	3237.93	293212	12.4607	12.5887	-1.52768	-0.0167294	0.0458735	8.08269	0.0482335	177.672	5.17994	-0.0786877	1806.8	1593.23	7.49931	7.37352	10.4983	4713.07
2022-01-12	108.721	15	1630.81	320474	2947.68	36290.3	4.68878	7.98878	3370.48	366441	12.6776	12.8116	18.1652	0.182819	0.0340743	8.12281	0.0401209	190.306	5.24863	0.068696	1821.4	1594.85	7.50736	7.37453	10.4993	4726.35
2022-01-13	103.385	13	1344	293117	2835.21	36113.6	4.63846	7.94987	3242.44	335218	12.5883	12.7225	-5.33598	-0.0503251	-0.0389038	8.08408	-0.038729	181.218	5.1997	-0.0489331	1820.35	1588.37	7.50678	7.37046	10.4944	4659.02
2022-01-14	90.7658	19	1724.55	263186	2899.62	35911.8	4.50828	7.97233	3307.74	300230	12.4806	12.6123	-12.6188	-0.130174	0.0224627	8.10402	0.019939	196.302	5.27965	0.0799527	1822.95	1594.39	7.50821	7.37425	10.4888	4662.85
2022-01-15	86.0394	36	3097.42	251029	2917.6	35911.8	4.45481	7.97852	3328.08	286346	12.4333	12.565	-4.72635	-0.0534766	0.00618309	8.11015	0.00613038	204.665	5.32138	0.041721	1822.95	1594.39	7.50821	7.37425	10.4888	4662.85
2022-01-16	96.0496	26	2497.29	282189	2937.95	35911.8	4.56486	7.98547	3346.47	321427	12.5503	12.6805	10.0102	0.110059	0.00695164	8.11566	0.0055105	209.071	5.34268	0.0213004	1822.95	1594.39	7.50821	7.37425	10.4888	4662.85
2022-01-17	85.7624	8	686.099	241446	2815.29	35911.8	4.45158	7.94282	3209.25	275233	12.3944	12.5254	-10.2872	-0.0567021	-0.0426472	8.07379	-0.0418688	192.787	5.26159	-0.0810872	1817.85	1594.19	7.50541	7.37412	10.4888	4662.85
2022-01-18	91.0669	16	1457.07	254331	2792.8	35368.5	4.51159	7.9348	3159.96	287768	12.4464	12.5699	5.3045	0.0600137	-0.00802295	8.05831	-0.0154779	204.124	5.31873	0.0571407	1817.25	1602.09	7.50508	7.37906	10.4736	4577.34
2022-01-19	98.999	10	989.99	270189	2729.21	35028.7	4.59511	7.91177	3084.2	305333	12.5069	12.6292	7.93213	0.0835156	-0.0230305	8.03405	-0.0242671	226.27	5.42173	0.102998	1826.95	1610.36	7.5104	7.38421	10.4639	4532.76
2022-01-20	97.2005	22	2138.41	257845	2652.71	34715.4	4.57678	7.88334	3004.19	292009	12.4601	12.5845	-1.79855	-0.0183344	-0.0284308	8.00776	-0.0262843	218.26	5.38569	-0.0360407	1845.35	1626.15	7.52042	7.39397	10.4549	4482.73
2022-01-21	95.3235	20	1906.47	214928	2254.73	34265.4	4.55728	7.72078	2571.12	245088	12.2781	12.4094	-1.87695	-0.019499	-0.162553	7.8521	-0.155666	200.402	5.30032	-0.085363	1837.6	1619.46	7.51622	7.38985	10.4419	4397.93
2022-01-22	94.3563	25	2358.91	200043	2120.08	34265.4	4.54708	7.65921	2412.48	227633	12.2063	12.3355	-0.967224	-0.0101986	-0.0615738	7.78841	-0.0636863	216.651	5.37829	0.0779624	1837.6	1619.46	7.51622	7.38985	10.4419	4397.93
2022-01-23	91.3051	19	1734.8	204090	2235.25	34265.4	4.51421	7.71211	2540.45	231956	12.2263	12.3543	-3.05117	-0.0328711	0.0528991	7.8401	0.051686	227.915	5.42897	0.0506852	1837.6	1619.46	7.51622	7.38985	10.4419	4397.93
2022-01-24	92.6523	29	2686.92	199672	2155.07	34364.5	4.52885	7.67558	2440.81	226147	12.2044	12.3289	1.3472	-0.0284225	-0.0365322	7.80009	-0.0400113	141.943	4.95542	-0.473546	1831.6	1619.6	7.51295	7.38993	10.4448	4410.13
2022-01-25	105.149	32	3364.76	228465	2172.78	34297.7	4.65538	7.68376	2458.27	258484	12.3391	12.4626	12.4964	0.126522	0.00818311	7.80721	0.0071279	230.087	5.43846	0.483035	1847.3	1638.55	7.52148	7.40157	10.4428	4356.45
2022-01-26	108.051	27	2917.37	237232	2195.56	34168.1	4.6826	7.69419	2461.3	265946	12.3768	12.491	2.90213	0.0272262	0.0104328	7.80844	0.00123182	242.388	5.49054	0.0520818	1835.95	1627.25	7.51532	7.39465	10.439	4349.93
2022-01-27	92.9115	34	3158.99	202005	2174.17	34160.8	4.53165	7.6844	2424.67	225280	12.216	12.3251	-15.1394	-0.150955	-0.00979178	7.79345	-0.0149942	185.658	5.22391	-0.266634	1806.75	1620.55	7.49928	7.39052	10.4388	4326.5
2022-01-28	93.0945	49	4561.63	212675	2284.51	34725.5	4.53362	7.73391	2545.99	237018	12.2675	12.3759	0.183046	0.00196817	0.0495051	7.84227	0.0488241	181.129	5.19921	-0.0246975	1788.15	1601.5	7.48894	7.3787	10.4552	4431.85
2022-01-29	116.305	46	5350.04	270915	2329.35	34725.5	4.75622	7.75334	2600.33	302432	12.5096	12.6196	23.2106	0.222602	0.0194372	7.86339	0.0211188	235.528	5.46183	0.26262	1788.15	1601.5	7.48894	7.3787	10.4552	4431.85
2022-01-30	119.176	63	7508.09	278212	2334.47	34725.5	4.7806	7.75554	2602.6	310167	12.5361	12.6449	2.87082	0.0243838	0.00219453	7.86427	0.000872585	267.633	5.58962	0.127787	1788.15	1601.5	7.48894	7.3787	10.4552	4431.85
2022-01-31	127.965	59	7549.92	306347	2394	35131.9	4.85175	7.78072	2686.66	343798	12.6325	12.7478	8.7887	0.318139	0.0251806	7.89605	0.0317878	261.763	5.56744	-0.0221793	1795.25	1601.47	7.4929	7.37868	10.4669	4515.55
2022-02-01	125.109	27	3377.93	309867	2476.79	35405.2	4.82918	7.81472	2786.91	348666	12.6439	12.7619	-2.85619	-0.022573	0.0339982	7.93269	0.0366347	265.128	5.58021	0.0127738	1799.85	1600.01	7.49546	7.37777	10.4746	4546.54
2022-02-02	112.553	13	1463.19	267233	2374.28	35629.3	4.72342	7.77245	2680.68	301719	12.4959	12.6173	-12.5554	-0.105757	-0.0422677	7.89383	-0.038863	266.358	5.58484	0.00462845	1803.65	1596.64	7.49757	7.37566	10.4809	4589.32
2022-02-03	108.655	17	1847.14	254562	2342.84	35111.2	4.68818	7.75912	2692.97	292605	12.4473	12.5866	-3.89778	-0.0352445	-0.0133309	7.8984	0.00457418	267.068	5.5875	0.00266299	1792.7	1570.13	7.49148	7.35891	10.4663	4477.44
2022-02-04	118.401	18	2131.21	308546	2605.95	35089.7	4.77407	7.86555	2994.99	354609	12.6396	12.7788	9.74537	0.0858939	0.106432	8.0047	0.106296	257.464	5.55088	-0.0366221	1804.7	1577.12	7.49815	7.36336	10.4657	4500.54
2022-02-05	106.151	16	1698.42	279504	2633.08	35089.7	4.66486	7.87591	3013.48	319885	12.5408	12.6757	-12.2494	-0.109209	0.0103569	8.01085	0.00615466	241.482	5.4868	-0.0640852	1804.7	1577.12	7.49815	7.36336	10.4657	4500.54
2022-02-06	107.707	11	1184.78	287494	2669.22	35089.7	4.67942	7.88954	3056.4	329197	12.569	12.7044	1.55602	0.0145521	0.0136325	8.02499	0.0141422	235.161	5.46027	-0.0265234	1804.7	1577.12	7.49815	7.36336	10.4657	4500.54
2022-02-07	122.795	12	1473.54	337259	2746.52	35091.1	4.81052	7.91809	3139.68	385537	12.7286	12.8624	15.0876	0.0364413	0.0285495	8.05188	0.0268831	133.024	4.89053	-0.569742	1813.55	1584.51	7.50304	7.36803	10.4657	4483.87
2022-02-08	112.263	7	785.84	306948	2734.19	35462.8	4.72084	7.91359	3115.8	349789	12.6344	12.7651	-10.5321	-0.0896726	-0.00449901	8.04424	-0.00763494	257.773	5.55208	0.661549	1822.6	1595.97	7.50802	7.37524	10.4762	4521.54
2022-02-09	106.172	10	1061.72	301144	2836.38	35768.1	4.66506	7.95028	3243.32	344350	12.6153	12.7494	-6.09086	-0.0557826	0.0366936	8.08435	0.0401116	270.764	5.60125	0.0491708	1827.8	1599.34	7.51087	7.37735	10.4848	4587.18
2022-02-10	103.041	7	721.29	277885	2696.83	35241.7	4.63513	7.89983	3071.51	316493	12.535	12.6651	-3.13057	-0.0299293	-0.0504514	8.02992	-0.0544282	223.307	5.40855	-0.192703	1835.35	1600.48	7.51499	7.37806	10.47	4504.06
2022-02-11	103.727	7	726.09	267509	2578.97	34737.5	4.64176	7.85514	2927.53	303664	12.4969	12.6237	0.685714	0.0066327	-0.0446888	7.98191	-0.0480102	263.545	5.57422	0.165677	1831.15	1605.78	7.5127	7.38136	10.4556	4418.64
2022-02-12	116.466	12	1397.59	299352	2570.3	34737.5	4.7576	7.85178	2916.88	339717	12.6094	12.7359	12.7387	0.115834	-0.00336783	7.97827	-0.00364451	231.822	5.44597	-0.128251	1831.15	1605.78	7.5127	7.38136	10.4556	4418.64
2022-02-13	106.839	16	1709.43	271080	2537.26	34737.5	4.67133	7.83884	2871.02	306738	12.5102	12.6337	-9.62646	-0.0862714	-0.0129348	7.96242	-0.0158472	255.086	5.5416	0.0956284	1831.15	1605.78	7.5127	7.38136	10.4556	4418.64
2022-02-14	96.7475	4	386.99	251021	2594.59	34565.8	4.5721	7.86119	2928.97	283371	12.4333	12.5545	-10.0919	-0.0696593	0.0223442	7.98241	0.0199835	252.473	5.5313	-0.0102957	1866.15	1650.22	7.53163	7.40866	10.4506	4401.67
2022-02-15	109.569	11	1205.26	306839	2800.41	34988.3	4.69656	7.93752	3181.93	348641	12.6341	12.7618	12.8216	0.124451	0.0763365	8.06524	0.0828371	227.006	5.42498	-0.106329	1848.55	1627.75	7.52216	7.39495	10.4628	4471.07
2022-02-16	105.897	8	847.18	291243	2750.24	34935.6	4.66247	7.91944	3122.02	330614	12.5819	12.7087	-3.6716	-0.0340838	-0.0180792	8.04624	-0.0190077	242.582	5.49134	0.0663629	1862.6	1638.96	7.52973	7.40182	10.4613	4475.01
2022-02-17	97.027	6	582.162	246035	2535.74	34311.2	4.57499	7.83824	2893.95	280791	12.4132	12.5454	-8.87049	-0.0874822	-0.0812026	7.97038	-0.0758579	220.064	5.39392	-0.0974201	1893.45	1665.52	7.54616	7.41789	10.4432	4380.26
2022-02-18	110.456	11	1215.02	271772	2460.44	34079.1	4.70462	7.8081	2779.49	307012	12.5127	12.6346	13.4294	0.129631	-0.0301434	7.93002	-0.0403549	225.029	5.41623	0.0223109	1893.6	1669.62	7.54624	7.42035	10.4364	4348.87
2022-02-19	108.25	2	216.5	264237	2440.99	34079.1	4.68444	7.80016	2763.76	299177	12.4846	12.6088	-2.20636	-0.0201772	-0.00793827	7.92435	-0.00567539	205.527	5.32558	-0.0906527	1893.6	1669.62	7.54624	7.42035	10.4364	4348.87
2022-02-20	99.9571	7	699.7	232173	2322.73	34079.1	4.60474	7.7505	2618.76	261764	12.3552	12.4752	-8.29286	-0.0797018	-0.0496606	7.87046	-0.0538911	219.148	5.38975	0.0641717	1893.6	1669.62	7.54624	7.42035	10.4364	4348.87
2022-02-21	97.6646	8	781.317	222272	2275.87	34079.1	4.58154	7.73012	2570.49	251046	12.3117	12.4334	-2.29258	-0.123082	-0.0203798	7.85185	-0.0186044	218.938	5.38879	-0.000960926	1894.45	1671.18	7.54668	7.42129	10.4364	4348.87
2022-02-22	99.6414	7	697.49	232139	2329.75	33597.1	4.60158	7.75351	2637.25	262779	12.3551	12.4791	1.97687	0.0200393	0.0233964	7.87749	0.0256402	235.815	5.46305	0.0742593	1900.1	1676.39	7.54966	7.4244	10.4222	4304.74
2022-02-23	98.1787	8	785.43	224945	2291.18	33132.2	4.58679	7.73682	2578.09	253114	12.3236	12.4416	-1.46268	-0.0147882	-0.0166943	7.8548	-0.0226879	234.498	5.45745	-0.00559741	1904.7	1681.93	7.55208	7.4277	10.4083	4225.5
2022-02-24	88.259	22	1941.7	204901	2321.59	33222.9	4.48028	7.75001	2596.16	229134	12.2303	12.3421	-9.91976	-0.106514	0.0131877	7.86179	0.00698462	196.088	5.27856	-0.178885	1936.3	1742.22	7.56853	7.46292	10.411	4288.7
2022-02-25	132.783	26	3452.37	325603	2452.13	34058.6	4.88872	7.80471	2767.33	367456	12.6934	12.8144	44.5245	0.408444	0.0547061	7.92564	0.0638495	201.334	5.30496	0.0263994	1884.8	1676.05	7.54158	7.4242	10.4358	4384.62
2022-02-26	118.106	10	1181.06	291400	2467.27	34058.6	4.77158	7.81087	2776.37	327906	12.5825	12.7005	-14.6775	-0.117137	0.00615519	7.9289	0.00326136	210.384	5.34893	0.0439693	1884.8	1676.05	7.54158	7.4242	10.4358	4384.62
2022-02-27	91.3544	9	822.19	214226	2345	34058.6	4.51475	7.76004	2616.15	238997	12.2748	12.3842	-26.7516	-0.256836	-0.0508277	7.86946	-0.0594405	219.499	5.39135	0.0424172	1884.8	1676.05	7.54158	7.4242	10.4358	4384.62
2022-02-28	88.7317	6	532.39	230977	2603.09	33879.6	4.48562	7.86446	2922.35	259305	12.3501	12.4658	-2.62278	-0.403103	0.104414	7.98014	0.110684	227.049	5.42516	0.0338145	1909.85	1700.37	7.55478	7.4386	10.4306	4373.79
2022-03-01	99.148	6	594.888	264737	2670.12	33294	4.59661	7.88988	2975.66	295031	12.4865	12.5948	10.4163	0.110997	0.0254236	7.99822	0.0180778	225.673	5.41909	-0.00607878	1922	1725.08	7.56112	7.45303	10.4131	4306.26
2022-03-02	108.06	8	864.48	286876	2654.78	33890	4.68269	7.88412	2946.73	318424	12.5668	12.6711	8.912	0.0860729	-0.00576111	7.98845	-0.00976978	221.865	5.40207	-0.0170149	1928.5	1742.49	7.5645	7.46307	10.4309	4386.54
2022-03-03	90.6	4	362.4	232067	2561.44	33795	4.50645	7.84833	2834.85	256837	12.3548	12.4562	-17.46	-0.176232	-0.0357912	7.94974	-0.0387071	205.871	5.32725	-0.0748228	1929.6	1744.27	7.56507	7.46409	10.4281	4363.49
2022-03-04	89.0647	10	890.647	213258	2394.42	33614.7	4.48936	7.78089	2622.15	233541	12.2703	12.3611	-1.53531	-0.0170913	-0.0674324	7.87175	-0.0779944	207.197	5.33367	0.00642405	1945.3	1781.49	7.57317	7.48521	10.4227	4328.87
2022-03-05	88.3333	6	530	215419	2438.7	33614.7	4.48112	7.79922	2665.42	235445	12.2803	12.3692	-0.731357	-0.00824542	0.0183268	7.88812	0.0163671	207.704	5.33612	0.00244434	1945.3	1781.49	7.57317	7.48521	10.4227	4328.87
2022-03-06	102.667	3	308	241240	2349.74	33614.7	4.63149	7.76206	2549.4	261738	12.3935	12.4751	14.3333	0.15037	-0.03716	7.84361	-0.0445036	154.463	5.03995	-0.296163	1945.3	1781.49	7.57317	7.48521	10.4227	4328.87
2022-03-07	75.9753	27	2051.33	174640	2298.64	32813.6	4.33041	7.74007	2492.53	189371	12.0705	12.1515	-26.6913	-0.158954	-0.0219886	7.82105	-0.0225598	185.428	5.22267	0.182713	1980.95	1821.48	7.59133	7.5074	10.3986	4201.09
2022-03-08	85.6742	25	2141.86	202573	2364.46	32631.7	4.45055	7.76831	2577.21	220800	12.2189	12.305	9.69888	0.120143	0.0282334	7.85446	0.0334092	165.648	5.10987	-0.112801	2039.05	1874.56	7.62024	7.53613	10.393	4170.62
2022-03-09	78.894	10	788.94	194485	2465.15	33285.3	4.36811	7.81001	2726.94	215139	12.1781	12.279	-6.78022	-0.0824467	0.041701	7.91094	0.0564727	182.233	5.20529	0.0954215	1988.9	1800.64	7.59534	7.4959	10.4129	4277.88
2022-03-10	74.095	2	148.19	175464	2368.09	33173	4.30535	7.76984	2606.5	193129	12.0752	12.1711	-4.799	-0.0627571	-0.0401658	7.86576	-0.0451718	210.629	5.3501	0.144813	1996.6	1812.04	7.5992	7.50221	10.4095	4259.52
2022-03-11	76.1124	12	913.349	178500	2345.21	32943.3	4.33221	7.76013	2556.96	194616	12.0923	12.1788	2.01742	0.0268634	-0.00971089	7.84657	-0.0191893	184.406	5.21714	-0.132962	1978.7	1804.31	7.5902	7.49793	10.4025	4204.31
2022-03-12	87.1455	34	2962.95	205588	2359.13	32943.3	4.46758	7.76605	2569.8	223947	12.2336	12.3192	11.0331	0.135368	0.00591751	7.85158	0.00500902	206.142	5.32856	0.111426	1978.7	1804.31	7.5902	7.49793	10.4025	4204.31
2022-03-13	95.2313	35	3333.09	219437	2304.25	32943.3	4.55631	7.74251	2516.75	239673	12.2988	12.387	8.08573	0.0887288	-0.0235351	7.83072	-0.0208597	226.729	5.42376	0.0951946	1978.7	1804.31	7.5902	7.49793	10.4025	4204.31
2022-03-14	105.619	8	844.95	250049	2367.47	32944.8	4.65984	7.76958	2589.3	273479	12.4294	12.519	10.3875	0.327624	0.027064	7.85914	0.0284192	242.266	5.49003	0.0662767	1954.05	1779.64	7.57766	7.48417	10.4026	4173.11
2022-03-15	103.825	11	1142.08	248051	2389.12	33545.9	4.64271	7.77868	2617.43	271756	12.4214	12.5127	-1.7933	-0.0171247	0.00910176	7.86995	0.0108054	237.372	5.46963	-0.0204053	1913.65	1743.88	7.55677	7.46387	10.4207	4262.45
2022-03-16	99.9172	53	5295.61	251299	2515.07	34063.6	4.60434	7.83006	2773.94	277164	12.4344	12.5324	-3.90829	-0.0383696	0.0513773	7.92802	0.0580758	243.336	5.49444	0.0248127	1913.2	1740.3	7.55653	7.46181	10.436	4357.95
2022-03-17	106.236	142	15085.5	269425	2536.1	34480	4.66566	7.83838	2812.29	298766	12.504	12.6074	6.31871	0.0613204	0.00832685	7.94175	0.0137304	248.09	5.51379	0.0193488	1949.65	1754.94	7.57541	7.47019	10.4481	4411.67
2022-03-18	106.077	59	6258.55	282357	2661.81	34749.4	4.66417	7.88676	2939.76	311841	12.5509	12.6502	-0.158812	-0.00149602	0.0483779	7.98608	0.0443288	241.685	5.48764	-0.0261541	1935.8	1752.09	7.56828	7.46856	10.4559	4463.09
2022-03-19	106.429	50	5321.45	283381	2662.63	34749.4	4.66748	7.88707	2949.67	313930	12.5545	12.6569	0.351908	0.00331199	0.000310332	7.98945	0.00336535	258.969	5.55671	0.0690704	1935.8	1752.09	7.56828	7.46856	10.4559	4463.09
2022-03-20	117.341	20	2346.81	303955	2590.36	34749.4	4.76508	7.85955	2861.79	335805	12.6246	12.7243	10.9117	0.097604	-0.0275174	7.9592	-0.030246	252.852	5.5328	-0.0239044	1935.8	1752.09	7.56828	7.46856	10.4559	4463.09
2022-03-21	107.867	13	1402.27	283743	2630.49	34553	4.6809	7.87493	2891.76	311925	12.5558	12.6505	-9.47398	0.0167307	0.0153734	7.96962	0.010418	237.599	5.47058	-0.0622188	1935.05	1751.26	7.56789	7.46809	10.4502	4461.18
2022-03-22	109.451	16	1751.22	295038	2695.61	34807.9	4.69548	7.89938	2969.68	325035	12.5949	12.6917	1.58451	0.0145827	0.024452	7.99621	0.0265889	259.134	5.55734	0.0867609	1915.25	1737.66	7.5576	7.46029	10.4576	4511.61
2022-03-23	116.604	17	1982.27	321137	2754.08	34357.8	4.75878	7.92084	3036.14	354026	12.6796	12.7771	7.15268	0.0633037	0.0214607	8.01834	0.0221328	270.718	5.60108	0.0437328	1931.75	1755.9	7.56618	7.47074	10.4446	4456.23
2022-03-24	115.164	17	1957.79	325143	2823.3	34707.2	4.74636	7.94566	3110.75	358246	12.692	12.789	-1.44	-0.0124264	0.0248238	8.04262	0.0242769	262.474	5.57015	-0.0309239	1965.2	1785.33	7.58335	7.48736	10.4547	4520.16
2022-03-25	115.927	19	2202.61	327895	2828.47	34861.7	4.75296	7.94749	3103.46	359774	12.7004	12.7932	0.762844	0.00660214	0.0018275	8.04027	-0.00234624	257.375	5.55054	-0.0196181	1953.8	1778.69	7.57753	7.48363	10.4591	4543.04
2022-03-26	122.417	12	1469.01	350293	2861.47	34861.7	4.80743	7.95909	3146.08	385134	12.7665	12.8613	6.49032	0.0544753	0.0115995	8.05391	0.0136396	246.091	5.5057	-0.0448326	1953.8	1778.69	7.57753	7.48363	10.4591	4543.04
2022-03-27	113.649	12	1363.79	340649	2997.37	34861.7	4.73312	8.00549	3295.65	374548	12.7386	12.8335	-8.76793	-0.0743178	0.0464002	8.10036	0.0464462	265.846	5.58292	0.0772163	1953.8	1778.69	7.57753	7.48363	10.4591	4543.04
2022-03-28	108.203	17	1839.45	328470	3035.68	34955.2	4.68401	8.01819	3329.2	360230	12.7022	12.7945	-5.44602	-0.0689484	0.0126992	8.11049	0.0101286	102.079	4.62575	-0.957168	1937.05	1765.85	7.56892	7.47639	10.4618	4575.52
2022-03-29	110.922	11	1220.14	340231	3067.3	35295.1	4.70883	8.02855	3402.07	377364	12.7374	12.841	2.71867	0.0248152	0.0103634	8.13214	0.021652	233.255	5.45213	0.82638	1910	1720.33	7.55486	7.45027	10.4715	4631.6
2022-03-30	113.598	11	1249.58	344538	3032.95	35228.2	4.73267	8.01729	3385.69	384608	12.75	12.86	2.67636	0.0238419	-0.0112612	8.12731	-0.00482634	299.794	5.7031	0.250965	1933.85	1732.14	7.56727	7.45711	10.4696	4602.45
2022-03-31	126.231	14	1767.24	374094	2963.57	34678	4.83811	7.99415	3282.39	414340	12.8323	12.9344	12.633	0.105447	-0.0231432	8.09633	-0.0309859	309.845	5.73607	0.0329764	1942.15	1745.52	7.57155	7.46481	10.4539	4530.41
2022-04-01	115.164	10	1151.64	359564	3122.19	34818.1	4.74636	8.04629	3456.35	398047	12.7926	12.8943	-11.0671	-0.0917575	0.0521412	8.14797	0.0516413	238.143	5.47287	-0.2632	1929.4	1748.2	7.56496	7.46634	10.4579	4545.86
2022-04-02	142.833	4	571.333	445513	3119.11	34818.1	4.96168	8.0453	3442.29	491673	13.007	13.1056	27.6693	0.215321	-0.000986216	8.14389	-0.00407617	232.36	5.44829	-0.0245836	1929.4	1748.2	7.56496	7.46634	10.4579	4545.86
2022-04-03	115.992	6	695.95	369926	3189.25	34818.1	4.75352	8.06754	3521.13	408422	12.8211	12.9201	-26.8416	-0.20816	0.0222372	8.16654	0.022645	293.031	5.68028	0.231988	1929.4	1748.2	7.56496	7.46634	10.4579	4545.86
2022-04-04	109.382	9	984.439	350940	3208.39	34922.1	4.69485	8.07352	3520.39	385068	12.7684	12.8612	-6.60953	-0.0515096	0.00598352	8.16633	-0.000210182	282.774	5.64465	-0.0356296	1930.3	1755.38	7.56543	7.47044	10.4609	4582.64
2022-04-05	123.848	10	1238.48	387446	3128.41	34642.4	4.81905	8.04828	3407.03	421953	12.8673	12.9526	14.4656	0.124205	-0.0252445	8.1336	-0.0327308	237.963	5.47212	-0.172531	1944.05	1777.25	7.57253	7.48282	10.4528	4525.12
2022-04-06	116.751	7	817.258	339791	2910.39	34497.2	4.76004	7.97604	3169.48	370040	12.7361	12.8214	-7.09664	-0.0590086	-0.0722378	8.06132	-0.0722734	251.169	5.52613	0.0540101	1930.15	1767.62	7.56535	7.47739	10.4486	4481.15
2022-04-07	125.148	6	750.89	372430	2975.91	34584	4.8295	7.9983	3228.94	404096	12.8278	12.9094	8.39726	0.0694556	0.0222629	8.07991	0.0185864	256.624	5.54761	0.0214869	1932.4	1770.98	7.56652	7.47929	10.4511	4500.21
2022-04-08	115.334	6	692.001	338485	2934.83	34723	4.74783	7.98441	3193.93	368367	12.7322	12.8168	-9.81483	-0.0816718	-0.0138985	8.06901	-0.0109018	253.83	5.53666	-0.0109498	1941.4	1785.44	7.57116	7.48742	10.4552	4488.28
2022-04-09	114.736	5	573.679	344098	2999.05	34723	4.74263	8.00605	3260	374039	12.7487	12.8321	-0.59772	-0.00519601	0.0216439	8.08948	0.0204751	259.958	5.56052	0.0238571	1941.4	1785.44	7.57116	7.48742	10.4552	4488.28
2022-04-10	137.87	6	827.222	406845	2950.93	34723	4.92631	7.98987	3201.61	441407	12.9162	12.9977	23.1346	0.183682	-0.0161762	8.07141	-0.0180734	311.756	5.74222	0.181699	1941.4	1785.44	7.57116	7.48742	10.4552	4488.28
2022-04-11	120.57	7	843.99	330446	2740.7	34309.1	4.79223	7.91597	2978.08	359067	12.7082	12.7913	-17.3004	0.0444026	-0.0739069	7.99903	-0.072375	281.625	5.64058	-0.101644	1951.55	1790.91	7.57638	7.49048	10.4432	4412.53
2022-04-12	134.1	7	938.7	375363	2799.13	34219.9	4.89859	7.93706	3027.65	406008	12.8356	12.9141	13.53	0.106355	0.0210962	8.01554	0.0165079	299.935	5.70357	0.0629899	1960.85	1803.33	7.58113	7.49739	10.4406	4397.45
2022-04-13	125.844	9	1132.59	360179	2862.12	34565.4	4.83504	7.95932	3116.93	392246	12.7944	12.8796	-8.25633	-0.0635454	0.0222532	8.0446	0.0290618	282.016	5.64196	-0.0616011	1976.75	1822.31	7.58921	7.50786	10.4506	4446.59
2022-04-14	113.98	5	569.9	318063	2790.52	34450.8	4.73602	7.93398	3021.98	344445	12.67	12.7497	-11.8637	-0.0990174	-0.0253344	8.01367	-0.0309363	284.418	5.65045	0.00848189	1963.25	1821.79	7.58236	7.50757	10.4473	4392.59
2022-04-15	120.636	5	603.18	339297	2812.56	34450.8	4.79278	7.94185	3042.4	367023	12.7346	12.8132	6.656	0.0567548	0.00786994	8.0204	0.00673443	290.877	5.6729	0.0224532	1963.25	1821.79	7.58236	7.50757	10.4473	4392.59
2022-04-16	114.1	5	570.5	323171	2832.35	34450.8	4.73708	7.94886	3058.82	349011	12.6859	12.7629	-6.536	-0.0557025	0.00701071	8.02578	0.00538254	261.24	5.56544	-0.107459	1963.25	1821.79	7.58236	7.50757	10.4473	4392.59
2022-04-17	105	3	315	290662	2768.21	34450.8	4.65396	7.92596	2989.19	313865	12.5799	12.6567	-9.1	-0.0831149	-0.0229069	8.00276	-0.0230268	280.92	5.63807	0.0726282	1963.25	1821.79	7.58236	7.50757	10.4473	4392.59
2022-04-18	106.989	12	1283.87	303442	2836.2	34412.6	4.67272	7.95022	3055.8	326936	12.6229	12.6975	1.98883	-0.120053	0.0242653	8.0248	0.022039	261.47	5.56632	-0.0717472	1963.25	1818.92	7.58236	7.506	10.4462	4391.69
2022-04-19	125.651	30	3769.53	361293	2875.37	34912.9	4.83351	7.96394	3101.97	389766	12.7974	12.8733	18.6622	0.160784	0.0137158	8.03979	0.014996	281.842	5.64135	0.0750246	1964	1820.79	7.58274	7.50703	10.4606	4462.21
2022-04-20	128.365	26	3337.5	364132	2836.68	35161	4.85488	7.95039	3076.44	394908	12.8053	12.8864	2.71427	0.0213716	-0.0135458	8.03153	-0.00826431	297.358	5.69494	0.0535898	1949.55	1794.26	7.57535	7.49235	10.4677	4459.45
2022-04-21	127.932	11	1407.25	352749	2757.32	34792.3	4.8515	7.92201	2984	381749	12.7735	12.8525	-0.433447	-0.00338238	-0.0283771	8.00102	-0.0305084	319.936	5.76812	0.0731859	1943.7	1792.34	7.57235	7.49128	10.4572	4393.66
2022-04-22	129.079	7	903.555	354788	2748.6	33813.4	4.86043	7.91885	2963	382462	12.7793	12.8544	1.14747	0.00892938	-0.00316563	7.99396	-0.00706241	334.572	5.81285	0.044731	1941.55	1801.82	7.57124	7.49655	10.4286	4271.78
2022-04-23	133.238	14	1865.33	362917	2723.83	33813.4	4.89214	7.90979	2931.94	390645	12.8019	12.8756	4.15857	0.0317091	-0.00905369	7.98342	-0.0105379	308.801	5.7327	-0.080157	1941.55	1801.82	7.57124	7.49655	10.4286	4271.78
2022-04-24	142.063	24	3409.51	384116	2703.84	33813.4	4.95627	7.90243	2922.01	415110	12.8587	12.9363	8.82522	0.0641352	-0.00736535	7.98003	-0.00339258	327.369	5.79109	0.058393	1941.55	1801.82	7.57124	7.49655	10.4286	4271.78
2022-04-25	153.063	16	2449.01	429969	2809.1	34052	5.03085	7.94062	3005.87	460088	12.9715	13.0392	11	0.170424	0.038189	8.00832	0.0282953	339.932	5.82875	0.0376579	1895	1769.79	7.54697	7.47862	10.4356	4296.12
2022-04-26	149.039	10	1490.39	393260	2638.64	33239.4	5.00421	7.87802	2810.34	418850	12.8822	12.9453	-4.02412	-0.0266424	-0.0626015	7.94106	-0.0672616	342.018	5.83486	0.00611728	1904.6	1788.27	7.55203	7.489	10.4115	4175.2
2022-04-27	153.241	10	1532.41	419458	2737.25	33302.7	5.03201	7.91471	2888.94	442704	12.9467	13.0007	4.2019	0.0278032	0.0366908	7.96864	0.0275842	330.576	5.80084	-0.0340282	1885.8	1793.01	7.54211	7.49165	10.4134	4183.96
2022-04-28	151.571	14	2122	423811	2796.11	33917.1	5.02106	7.93599	2937.1	445180	12.957	13.0062	-1.66961	-0.0109551	0.0212783	7.98518	0.016533	357.989	5.8805	0.0796655	1888.5	1795.75	7.54354	7.49318	10.4317	4287.5
2022-04-29	155.09	31	4807.8	414155	2670.41	32978.5	5.04401	7.88999	2816.59	436826	12.934	12.9873	3.51907	0.0229519	-0.0459979	7.94328	-0.0418958	370.52	5.91491	0.0344055	1911.3	1811.74	7.55554	7.50204	10.4036	4131.93
2022-04-30	167.624	38	6369.73	434047	2589.4	32978.5	5.12173	7.85918	2727.1	457129	12.9809	13.0327	12.5341	0.0777183	-0.030806	7.91099	-0.0322882	344.174	5.84115	-0.073758	1911.3	1811.74	7.55554	7.50204	10.4036	4131.93
2022-05-01	159.818	67	10707.8	428978	2684.17	32978.5	5.07404	7.89513	2825.64	451588	12.9692	13.0205	-7.80645	-0.0476904	0.0359429	7.94649	0.0354961	358.709	5.88251	0.0413624	1911.3	1811.74	7.55554	7.50204	10.4036	4131.93
2022-05-02	131.52	24	3156.47	357574	2718.79	33063.6	4.87916	7.90794	2855.98	375617	12.7871	12.8363	-28.2984	-0.164852	0.0128177	7.95717	0.0106802	298.211	5.6978	-0.18471	1911.3	1816.22	7.55554	7.50451	10.4062	4155.38
2022-05-03	119.133	18	2144.39	315049	2644.52	33127	4.78024	7.88025	2781.46	331363	12.6605	12.711	-12.3868	-0.0989171	-0.0276972	7.93073	-0.0264391	286.671	5.65833	-0.0394663	1869.7	1774.16	7.53353	7.48108	10.4081	4175.48
2022-05-04	121.39	57	6919.2	336091	2768.7	34061.7	4.799	7.92613	2940.55	356952	12.7251	12.7854	2.25677	0.0187661	0.0458873	7.98635	0.0556207	287.738	5.66205	0.00371667	1863.65	1766.74	7.53029	7.47689	10.4359	4300.17
2022-05-05	147.33	10	1473.3	384301	2608.44	32998	4.99267	7.86651	2747.49	404788	12.8592	12.9111	25.9405	0.19367	-0.0596266	7.91844	-0.0679089	307.185	5.72745	0.0653983	1892.3	1796.97	7.54555	7.49386	10.4042	4152.38
2022-05-06	116.364	11	1280	297297	2554.89	32901.1	4.75672	7.84577	2692.85	313350	12.6025	12.6551	-30.9664	-0.235955	-0.0207402	7.89836	-0.0200877	238.636	5.47494	-0.252511	1882.35	1778.65	7.54028	7.48361	10.4013	4123.34
2022-05-07	118.213	8	945.7	295421	2499.07	32901.1	4.77248	7.82367	2636.02	311611	12.5962	12.6495	1.84886	0.0157638	-0.0220927	7.87703	-0.0213299	268.223	5.59182	0.116881	1882.35	1778.65	7.54028	7.48361	10.4013	4123.34
2022-05-08	109.928	9	989.351	262754	2390.24	32901.1	4.69983	7.77915	2520.01	277020	12.479	12.5318	-8.28456	-0.0726588	-0.0445233	7.83202	-0.0450073	263.505	5.57407	-0.0177468	1882.35	1778.65	7.54028	7.48361	10.4013	4123.34
